# Supplementary material for: The RNA-binding profile of the splicing factor SRSF6 in immortalized human pancreatic β-cells
Source: Life Sci Alliance. 2020 Dec 29;4(3):e202000825. doi: 10.26508/lsa.202000825 (PMC7772782; doi:10.26508/lsa.202000825)
Supplement: Supplementary file 1 [file LSA-2020-00825_SdataFS1.xlsx]

## Sheet: Source Data FigS1A
Source Data Supplementary Figure S1A
	EndoC-BH1	HeLa	HEK 293
	0.801	0.9363	0.38
	0.35	0.5296	0.708199
	0.228	0.3071	0.536031
	0.609	0.163
	0.364	0.173
	0.452
	0.237
	0.831

## Sheet: Source Data FigS1B
Source Data Supplementary Figure S1B

## Sheet: Source Data FigS1C
Source Data Supplementary Figure S1C

## Sheet: Source Data FigS1D
Source Data Supplementary Figure S1D
