# Supplementary material for: The RNA-binding profile of the splicing factor SRSF6 in immortalized human pancreatic β-cells
Source: Life Sci Alliance. 2020 Dec 29;4(3):e202000825. doi: 10.26508/lsa.202000825 (PMC7772782; doi:10.26508/lsa.202000825)
Supplement: Supplementary file 3 [file LSA-2020-00825_TableS1.xls]

## Sheet: Legends
Supplementary Table S1. Significantly changed cassette exons after SRSF6 KD in EndoC-βH1. Information on 1,212 cassette that significantly changed inclusion with a false discovery rate (FDR) < 0.05, delta percent spliced-in (ΔPSI) > 0.05 and log2-transformed sum of junction-spanning reads (mean between replicates) supporting the event > 5.

## Sheet: Suppl.Table_S1
Gene ID	Gene Symbol	Chromosome	Strand	Skipped Exon Start	Skipped Exon End	Upstream Exon Start	Upstream Exon End	Dowwnstream Exon Start	Downstream Exon End	False Discovery Rate (FDR)	Delta PSI
ENSG00000143450	OAZ3	chr1	+	151768144	151768233	151767247	151767299	151770171	151770257	0.00189722	-0.262
ENSG00000206562	METTL6	chr3	-	15415497	15415583	15414020	15414162	15415771	15415860	0.0151564	-0.051
ENSG00000010310	GIPR	chr19	+	45671284	45671392	45670634	45670734	45672850	45672954	0.00950173	-0.111
ENSG00000011426	ANLN	chr7	+	36417079	36417190	36415757	36415884	36419243	36419479	0.0168283	-0.07
ENSG00000144451	SPAG16	chr2	+	213350527	213350645	213340162	213340270	213364075	213364145	0.0310707	-0.077
ENSG00000139428	MMAB	chr12	-	109561242	109561329	109561039	109561104	109561419	109561517	0.0405575	-0.055
ENSG00000130731	METTL26	chr16	-	635611	635774	635280	635340	636093	636235	4.41e-05	-0.097
ENSG00000152601	MBNL1	chr3	+	152446703	152446757	152445281	152445539	152447619	152447773	0.0119573	-0.083
ENSG00000152601	MBNL1	chr3	+	152456266	152456361	152447619	152447773	152459270	152459327	1.6e-05	-0.08
ENSG00000147852	VLDLR	chr9	+	2651414	2651498	2650369	2650516	2651873	2651954	0	0.093
ENSG00000140157	NIPA2	chr15	+	22839654	22839790	22838675	22839174	22851638	22851676	0.0496364	-0.069
ENSG00000140157	NIPA2	chr15	+	22845145	22845267	22838675	22839174	22851638	22851870	0.0104685	-0.086
ENSG00000164176	EDIL3	chr5	-	84229854	84229884	84180392	84180521	84384307	84384793	0.0221547	-0.089
ENSG00000068650	ATP11A	chr13	+	112878216	112878303	112875775	112875941	112881815	112883958	0.00218841	-0.189
ENSG00000147601	TERF1	chr8	+	73030335	73030395	73026939	73027052	73032041	73032133	1.17e-09	-0.184
ENSG00000170633	RNF34	chr12	+	121404848	121405113	121402741	121402807	121416158	121416377	0.00140147	-0.204
ENSG00000154556	SORBS2	chr4	-	185651783	185651828	185649466	185649656	185652661	185652728	0.000145338	0.085
ENSG00000154556	SORBS2	chr4	-	185684753	185684846	185678795	185678822	185690561	185690611	0.000473488	-0.061
ENSG00000204271	SPIN3	chrX	-	56978291	56978421	56975141	56977196	56978579	56978660	0.00229263	-0.154
ENSG00000139178	C1RL	chr12	-	7108250	7108479	7101604	7102087	7109109	7109210	0.000326312	-0.183
ENSG00000143436	MRPL9	chr1	-	151761450	151761552	151760815	151760899	151762104	151762155	0.0190158	-0.056
ENSG00000019144	PHLDB1	chr11	+	118634922	118635051	118632158	118632296	118635392	118635548	5.17e-06	-0.209
ENSG00000181544	FANCB	chrX	-	14868922	14869043	14864559	14865580	14872985	14873052	0.000323651	-0.207
ENSG00000198513	ATL1	chr14	+	50629994	50630009	50628030	50628462	50632228	50633068	0.00437827	0.107
ENSG00000077458	FAM76B	chr11	-	95779077	95779135	95778821	95778957	95779606	95779687	0.0120556	-0.081
ENSG00000141646	SMAD4	chr18	+	51058124	51058244	51052325	51054993	51059865	51059916	0.000243642	-0.088
ENSG00000196378	ZNF34	chr8	-	144777457	144777577	144773113	144774605	144778037	144778164	0.040635	-0.13
ENSG00000117616	RSRP1	chr1	-	25244453	25244498	25243549	25244224	25245149	25245301	0.0166365	0.123
ENSG00000197548	ATG7	chr3	+	11280993	11281102	11272415	11272430	11298685	11298855	0.0136112	-0.071
ENSG00000197548	ATG7	chr3	+	11282192	11282438	11281036	11281102	11298685	11298855	0.000236613	0.148
ENSG00000144407	PTH2R	chr2	+	208809451	208809565	208656825	208656989	208824194	208824350	0.00272919	0.091
ENSG00000141644	MBD1	chr18	-	50273333	50273471	50272823	50272955	50273563	50273863	1.29e-05	-0.063
ENSG00000151576	QTRT2	chr3	+	114065236	114065457	114056998	114057106	114070625	114070751	0.00307254	-0.187
ENSG00000119689	DLST	chr14	+	74882590	74882624	74881890	74882016	74889094	74889147	0.000118143	-0.151
ENSG00000119689	DLST	chr14	+	74885585	74885634	74881902	74882016	74889094	74889147	1.33e-06	-0.082
ENSG00000119685	TTLL5	chr14	+	75737565	75737607	75735194	75735289	75745094	75745208	0.0179747	0.097
ENSG00000015520	NPC1L1	chr7	-	44533738	44533853	44533430	44533558	44534446	44534629	2.71e-05	-0.271
ENSG00000162664	ZNF326	chr1	+	90007344	90007750	90005002	90005092	90010087	90010286	0.00126237	-0.083
ENSG00000197976	AKAP17A	chrX	+	1600137	1600207	1599191	1599432	1600658	1602502	0.00996774	-0.127
ENSG00000149577	SIDT2	chr11	+	117186583	117186636	117184073	117184139	117187377	117187449	0.00897282	-0.064
ENSG00000148341	SH3GLB2	chr9	-	129009452	129009467	129009105	129009346	129009770	129009871	9.14e-10	0.137
ENSG00000088298	EDEM2	chr20	-	35131641	35131783	35126250	35126375	35142372	35142478	0.00232585	-0.095
ENSG00000092841	MYL6	chr12	+	56159497	56159622	56158683	56158711	56159974	56160148	0	-0.056
ENSG00000126705	AHDC1	chr1	-	27558304	27558530	27553073	27553185	27558705	27558883	2.46e-09	-0.118
ENSG00000136305	CIDEB	chr14	-	24307817	24307920	24307370	24307515	24308478	24308830	0.00136659	-0.061
ENSG00000135447	PPP1R1A	chr12	-	54581975	54582131	54580943	54581050	54582731	54582795	0	-0.096
ENSG00000135447	PPP1R1A	chr12	-	54582731	54582795	54580943	54581050	54583210	54583248	2.38e-08	-0.062
ENSG00000116898	MRPS15	chr1	-	36462087	36462163	36457922	36457981	36463805	36463850	7.61e-05	-0.056
ENSG00000112983	BRD8	chr5	-	138159554	138159599	138156881	138157267	138160068	138160129	0.0474704	-0.123
ENSG00000112983	BRD8	chr5	-	138166517	138166727	138165827	138166108	138167933	138168078	9.97e-05	-0.065
ENSG00000135597	REPS1	chr6	-	138917554	138917624	138914696	138914761	138920214	138920316	0.0470692	0.112
ENSG00000166704	ZNF606	chr19	-	57999807	57999896	57988594	57988721	58000682	58000739	0.00321482	-0.083
ENSG00000140464	PML	chr15	+	74033155	74033414	74024856	74024927	74034477	74034530	0.00455857	-0.084
ENSG00000126858	RHOT1	chr17	+	32171046	32171101	32142559	32142729	32173830	32173912	0.0041737	0.077
ENSG00000156804	FBXO32	chr8	-	123513197	123513382	123506391	123506574	123531897	123531990	0.00661294	-0.15
ENSG00000124532	MRS2	chr6	+	24408407	24408444	24405167	24405241	24412221	24412395	0.00623237	0.11
ENSG00000067221	STOML1	chr15	-	73984658	73984871	73978922	73984130	73985317	73985513	4.55e-05	-0.09
ENSG00000067221	STOML1	chr15	-	73989107	73989257	73988598	73988802	73990350	73990457	2.29e-06	-0.188
ENSG00000160752	FDPS	chr1	+	155309788	155309965	155308851	155308965	155310042	155310205	4.14e-13	-0.076
ENSG00000122566	HNRNPA2B1	chr7	-	26197830	26197866	26197621	26197732	26200571	26200746	5.3e-10	0.06
ENSG00000108021	FAM208B	chr10	+	5714134	5714207	5712822	5712918	5720543	5720668	0.0271827	-0.055
ENSG00000175221	MED16	chr19	-	890962	891149	890136	890244	893085	893158	3.01e-09	-0.058
ENSG00000006283	CACNA1G	chr17	+	50605897	50606023	50604154	50604281	50607826	50608019	0.0123136	-0.099
ENSG00000213625	LEPROT	chr1	+	65429861	65430048	65425302	65425378	65431802	65436007	5.3e-05	-0.064
ENSG00000145725	PPIP5K2	chr5	+	103186319	103186439	103184671	103184744	103190841	103190982	0.00360503	0.085
ENSG00000167615	LENG8	chr19	+	54453545	54453656	54452650	54452752	54454429	54454682	5.17e-06	-0.08
ENSG00000178802	MPI	chr15	+	74890526	74890654	74890006	74890089	74891378	74891489	5.96e-10	-0.146
ENSG00000182287	AP1S2	chrX	-	15833443	15833524	15831105	15831568	15845378	15845516	6.12e-06	-0.218
ENSG00000170113	NIPA1	chr15	+	22812162	22812253	22810748	22810796	22820312	22820473	5.76e-07	-0.063
ENSG00000170113	NIPA1	chr15	+	22814082	22814153	22810748	22810796	22820312	22820473	6.79e-05	-0.401
ENSG00000197343	ZNF655	chr7	+	99562367	99562494	99561887	99561973	99571687	99571792	0.0134476	0.065
ENSG00000197343	ZNF655	chr7	+	99571259	99571379	99560532	99560695	99572244	99572318	0.048087	-0.088
ENSG00000136068	FLNB	chr3	+	58141857	58141929	58138281	58138529	58142649	58142752	0.00992612	0.102
ENSG00000152894	PTPRK	chr6	-	128003196	128003232	127998719	127998904	128005083	128005244	0.00460257	0.11
ENSG00000073921	PICALM	chr11	-	85990249	85990399	85983865	85983973	85996825	85996929	0	-0.26
ENSG00000198185	ZNF334	chr20	-	46506306	46506458	46504613	46504740	46512539	46513559	0.0353427	-0.296
ENSG00000198185	ZNF334	chr20	-	46509604	46509751	46504613	46504740	46512539	46513559	0.000267344	-0.375
ENSG00000178982	EIF3K	chr19	+	38632600	38632678	38632025	38632496	38634992	38635102	0	-0.055
ENSG00000203865	ATP1A1-AS1	chr1	-	116411260	116411315	116405508	116406148	116418458	116418536	0.024056	-0.062
ENSG00000166886	NAB2	chr12	+	57093406	57093598	57093062	57093195	57094611	57095476	0.0267232	-0.187
ENSG00000136270	TBRG4	chr7	-	45104098	45104256	45103030	45103443	45105440	45105669	1.58e-11	-0.233
ENSG00000136270	TBRG4	chr7	-	45104537	45104709	45103030	45103443	45105440	45105478	1.89e-12	-0.229
ENSG00000013573	DDX11	chr12	+	31077944	31078288	31073908	31074091	31078389	31078537	2.64e-06	0.059
ENSG00000155508	CNOT8	chr5	+	154858638	154858768	154858248	154858525	154863206	154863395	3.31e-07	-0.103
ENSG00000174652	ZNF266	chr19	-	9418765	9418895	9418504	9418631	9419050	9419299	1.01e-11	-0.263
ENSG00000135315	CEP162	chr6	-	84226336	84226452	84221056	84221171	84227579	84227608	0.000572085	-0.077
ENSG00000228315	GUSBP11	chr22	-	23640307	23640423	23638486	23638942	23659864	23660000	0.00678764	-0.118
ENSG00000228315	GUSBP11	chr22	-	23690235	23690356	23683724	23683867	23695172	23695517	0.0387688	0.098
ENSG00000145088	EAF2	chr3	+	121854686	121854823	121844452	121844547	121857010	121857156	0.00443006	0.086
ENSG00000131242	RAB11FIP4	chr17	+	31521165	31521360	31517650	31517877	31521914	31522049	8.79e-12	-0.051
ENSG00000155093	PTPRN2	chr7	-	158110828	158110915	158081297	158081377	158133676	158134059	0.000217297	-0.09
ENSG00000100239	PPP6R2	chr22	+	50388985	50389111	50372071	50372150	50393892	50394135	1.01e-05	-0.118
ENSG00000108262	GIT1	chr17	-	29578961	29578988	29578730	29578779	29581337	29581380	0.000125069	0.06
ENSG00000179151	EDC3	chr15	-	74687090	74687179	74674960	74675142	74695879	74695936	3.18e-05	-0.089
ENSG00000091262	ABCC6	chr16	-	16162992	16163192	16161437	16161564	16165622	16165933	0.000522927	-0.18
ENSG00000091262	ABCC6	chr16	-	16178797	16178965	16175910	16175986	16187123	16187211	0.000563337	-0.274
ENSG00000091262	ABCC6	chr16	-	16184958	16185034	16175910	16175986	16187123	16187211	0.00425206	-0.073
ENSG00000135341	MAP3K7	chr6	-	90544551	90544632	90536336	90536401	90547257	90547387	6.51e-05	-0.168
ENSG00000054654	SYNE2	chr14	+	64215285	64215354	64214143	64214470	64216247	64216387	0.00145548	0.13
ENSG00000163932	PRKCD	chr3	+	53173526	53173608	53161240	53161428	53178403	53178537	0.0410667	-0.107
ENSG00000101246	ARFRP1	chr20	-	63701829	63701900	63699477	63700702	63702135	63702217	5.66e-06	-0.051
ENSG00000067369	TP53BP1	chr15	-	43421024	43421174	43420304	43420735	43421854	43422126	0.000334598	-0.058
ENSG00000167302	TEPSIN	chr17	-	81232314	81232518	81231846	81232021	81233431	81233503	0.00240991	-0.216
ENSG00000198561	CTNND1	chr11	+	57815914	57816001	57815393	57815500	57816296	57819178	2.47e-08	-0.116
ENSG00000163681	SLMAP	chr3	+	57865241	57865292	57864806	57864857	57871635	57871698	0.0235046	-0.236
ENSG00000163681	SLMAP	chr3	+	57925844	57925934	57922888	57923023	57927295	57927486	0.00085209	0.055
ENSG00000141503	MINK1	chr17	+	4893285	4893309	4892978	4893067	4893433	4893597	0.000576782	0.058
ENSG00000285043	AC093512.2	chr16	+	30055171	30055327	30053126	30053499	30063728	30064248	0.0233486	-0.235
ENSG00000006194	ZNF263	chr16	+	3285058	3285239	3282942	3284205	3288453	3288570	0.0100599	-0.078
ENSG00000006194	ZNF263	chr16	+	3288453	3288570	3283954	3284205	3289392	3289875	0.000834089	-0.168
ENSG00000082397	EPB41L3	chr18	-	5407700	5407736	5406776	5406968	5410565	5410619	0.0459941	0.059
ENSG00000160050	CCDC28B	chr1	+	32204185	32204379	32203878	32204045	32204597	32204620	0.00996485	-0.052
ENSG00000004534	RBM6	chr3	+	49999439	49999513	49975322	49975392	50048244	50048319	0.0010091	0.1
ENSG00000173805	HAP1	chr17	-	41724765	41724829	41717741	41718026	41725858	41725897	0.0252308	-0.073
ENSG00000145014	TMEM44	chr3	-	194617098	194617269	194615568	194615697	194623223	194623310	0.0255018	-0.087
ENSG00000145014	TMEM44	chr3	-	194625896	194625990	194623528	194623695	194628382	194628509	0.0137236	-0.052
ENSG00000012779	ALOX5	chr10	+	45444115	45444286	45443727	45443828	45445507	45446115	3.12e-10	-0.197
ENSG00000134330	IAH1	chr2	+	9475986	9476039	9473817	9473899	9478221	9478370	0.0116235	-0.094
ENSG00000112763	BTN2A1	chr6	+	26458606	26458718	26457924	26458142	26459480	26459828	0.0263234	-0.082
ENSG00000137135	ARHGEF39	chr9	-	35662511	35662741	35662178	35662267	35663321	35663392	0.00540997	-0.059
ENSG00000137135	ARHGEF39	chr9	-	35662945	35663074	35662178	35662267	35663321	35663392	0.0010091	-0.093
ENSG00000162669	HFM1	chr1	-	91262480	91262592	91262185	91262392	91267744	91267855	0.0387983	-0.197
ENSG00000111912	NCOA7	chr6	+	125796679	125796797	125790939	125791067	125815290	125815404	0.000654853	-0.092
ENSG00000157193	LRP8	chr1	-	53249379	53249556	53242363	53247056	53250689	53250862	2.74e-07	-0.243
ENSG00000148399	DPH7	chr9	-	137574207	137574380	137565084	137565154	137576079	137576167	0.00403904	-0.06
ENSG00000148399	DPH7	chr9	-	137574751	137574843	137565084	137565154	137576079	137576167	0.00478755	-0.06
ENSG00000148399	DPH7	chr9	-	137576308	137576402	137576079	137576167	137577469	137577603	0.0125888	-0.186
ENSG00000100815	TRIP11	chr14	-	92010985	92011072	92007639	92007852	92011754	92011795	0.00219098	-0.056
ENSG00000196132	MYT1	chr20	+	64190062	64190160	64164473	64164739	64198861	64198916	0.016544	-0.065
ENSG00000179915	NRXN1	chr2	-	50621204	50621249	50619644	50619968	50623313	50623615	6.39e-05	-0.211
ENSG00000285791	AC009879.3	chr8	+	66445217	66445414	66444593	66444748	66447263	66447341	0.0252043	-0.212
ENSG00000270136	MINOS1-NBL1	chr1	+	19600786	19600971	19597067	19597109	19623473	19623583	0.00665361	-0.069
ENSG00000148356	LRSAM1	chr9	+	127495319	127495418	127492801	127492897	127495963	127496095	0.0165814	-0.055
ENSG00000145247	OCIAD2	chr4	-	48892771	48892889	48885018	48885565	48894005	48894053	9.89e-08	-0.11
ENSG00000105137	SYDE1	chr19	+	15111631	15111792	15111312	15111439	15112345	15112571	0.00825546	-0.216
ENSG00000197111	PCBP2	chr12	+	53464759	53464852	53462480	53462567	53467220	53467293	2.86e-06	-0.077
ENSG00000113924	HGD	chr3	-	120644318	120644443	120641588	120641693	120646972	120647052	0.0330285	-0.126
ENSG00000177410	ZFAS1	chr20	+	49280902	49280964	49279103	49279208	49289044	49289260	1.75e-10	-0.167
ENSG00000148396	SEC16A	chr9	-	136445051	136445111	136443822	136443900	136445644	136445719	3.54e-12	0.082
ENSG00000148396	SEC16A	chr9	-	136445644	136445719	136443822	136443900	136446854	136446949	2.24e-05	-0.168
ENSG00000099330	OCEL1	chr19	+	17226692	17227199	17226225	17226316	17228255	17228309	0.00881684	-0.104
ENSG00000175309	PHYKPL	chr5	-	178212972	178213103	178210967	178211970	178214795	178214885	0.0136112	-0.146
ENSG00000175309	PHYKPL	chr5	-	178215275	178215430	178214795	178214885	178229939	178230099	0.0171339	-0.26
ENSG00000175309	PHYKPL	chr5	-	178225354	178225429	178224615	178224729	178229939	178230073	0.00286254	-0.118
ENSG00000149582	TMEM25	chr11	+	118533419	118533551	118532149	118532461	118533856	118533887	7.14e-07	-0.14
ENSG00000155256	ZFYVE27	chr10	+	97748268	97748364	97744728	97744915	97749473	97749586	1.94e-06	-0.053
ENSG00000176273	SLC35G1	chr10	+	93898573	93898751	93893972	93894211	93900751	93903824	0.0180571	-0.123
ENSG00000111266	DUSP16	chr12	-	12500518	12500682	12487027	12487187	12519861	12520000	0.000335583	-0.071
ENSG00000116584	ARHGEF2	chr1	-	155965630	155965760	155965302	155965412	155966415	155966479	0.011594	-0.078
ENSG00000121940	CLCC1	chr1	-	108940044	108940142	108939635	108939782	108943474	108943615	0	-0.097
ENSG00000121940	CLCC1	chr1	-	108941404	108941498	108939635	108939782	108943474	108943615	0	-0.146
ENSG00000121940	CLCC1	chr1	-	108962308	108962469	108950308	108950448	108963360	108963450	0.0118772	0.096
ENSG00000015475	BID	chr22	-	17743802	17744013	17739348	17739488	17774380	17774495	0.0406	-0.06
ENSG00000171307	ZDHHC16	chr10	+	97451670	97451918	97446169	97446353	97452414	97452503	0.00112615	-0.056
ENSG00000171307	ZDHHC16	chr10	+	97453798	97453846	97452414	97452503	97454713	97454799	0.0159952	-0.095
ENSG00000108590	MED31	chr17	-	6649981	6650078	6643314	6644659	6650355	6650433	0	-0.196
ENSG00000134265	NAPG	chr18	+	10530769	10530837	10526033	10526158	10539761	10539871	0.0309266	-0.104
ENSG00000110888	CAPRIN2	chr12	-	30733628	30733711	30731342	30731510	30734967	30735014	0.00143347	-0.118
ENSG00000070614	NDST1	chr5	+	150548217	150548388	150545311	150545486	150549677	150549787	1.53e-05	-0.133
ENSG00000104723	TUSC3	chr8	+	15757790	15757855	15748374	15748465	15758029	15758277	5.6e-09	-0.116
ENSG00000177990	DPY19L2	chr12	-	63624039	63624131	63621237	63621337	63626468	63626526	4.2e-08	-0.245
ENSG00000009830	POMT2	chr14	-	77298688	77298771	77296163	77296273	77304691	77304800	0.000164943	-0.209
ENSG00000009830	POMT2	chr14	-	77301089	77301249	77299454	77299561	77304691	77304800	0.0116696	-0.122
ENSG00000009830	POMT2	chr14	-	77302834	77302943	77299454	77299561	77304691	77304800	0.00988907	-0.068
ENSG00000204852	TCTN1	chr12	+	110644966	110645129	110641023	110641149	110647210	110647336	2.08e-08	-0.189
ENSG00000163462	TRIM46	chr1	+	155175185	155175272	155173966	155174029	155175385	155175647	0.0429353	-0.073
ENSG00000161277	THAP8	chr19	-	36039943	36040136	36039322	36039718	36054134	36054762	7.68e-05	-0.129
ENSG00000168802	CHTF8	chr16	-	69121052	69121170	69118133	69118525	69121435	69121492	0.000133312	-0.113
ENSG00000137474	MYO7A	chr11	+	77158276	77158430	77157278	77157392	77160972	77161115	0.020185	-0.155
ENSG00000137474	MYO7A	chr11	+	77160162	77160282	77157278	77157392	77160972	77161115	0.00113511	-0.267
ENSG00000006282	SPATA20	chr17	+	50547664	50547767	50547067	50547285	50548282	50548453	5.14e-07	-0.134
ENSG00000140471	LINS1	chr15	-	100586223	100586332	100580443	100580945	100602120	100602184	0.0201409	0.109
ENSG00000007392	LUC7L	chr16	-	208600	208664	208077	208188	220648	220747	0.00390447	-0.082
ENSG00000126456	IRF3	chr19	-	49664552	49664673	49663342	49663514	49665630	49665788	0.00524526	-0.12
ENSG00000137177	KIF13A	chr6	-	17771113	17771218	17763692	17764946	17771907	17772059	0.0245908	-0.055
ENSG00000137177	KIF13A	chr6	-	17789871	17789910	17787775	17787875	17794571	17794704	0.00195967	-0.081
ENSG00000158019	BABAM2	chr2	+	28327273	28327447	28298337	28298491	28338449	28338901	4.7e-07	-0.052
ENSG00000234127	TRIM26	chr6	-	30201034	30201138	30198665	30199153	30213304	30213427	0.00304429	-0.052
ENSG00000234127	TRIM26	chr6	-	30204655	30204765	30198665	30199153	30213304	30213365	0.00478755	-0.064
ENSG00000134779	TPGS2	chr18	-	36823802	36823871	36820967	36821129	36828682	36828773	0.000115061	0.298
ENSG00000108509	CAMTA2	chr17	-	4982088	4982160	4981677	4981831	4982756	4982892	0.0334531	0.074
ENSG00000166169	POLL	chr10	-	101583507	101583681	101582762	101582891	101587245	101588126	0.00464157	-0.177
ENSG00000185187	SIGIRR	chr11	-	408694	408893	408072	408206	409867	409977	3.22e-10	-0.109
ENSG00000185187	SIGIRR	chr11	-	409867	410027	408072	408206	417324	417397	0.00018027	-0.185
ENSG00000124356	STAMBP	chr2	+	73870142	73870352	73862202	73862304	73873351	73873659	0.00099918	0.189
ENSG00000133612	AGAP3	chr7	+	151138142	151138313	151134399	151134568	151141897	151142052	0.0106058	-0.073
ENSG00000133612	AGAP3	chr7	+	151139978	151140116	151134424	151134568	151141897	151142052	0.03919	-0.091
ENSG00000121310	ECHDC2	chr1	-	52905033	52906611	52904645	52904833	52907867	52907954	9.02e-05	-0.247
ENSG00000154889	MPPE1	chr18	-	11884878	11885043	11883689	11884627	11885675	11885816	8.97e-12	-0.239
ENSG00000170629	DPY19L2P2	chr7	-	103184001	103184127	103175132	103175411	103185437	103185537	0.0001707	0.307
ENSG00000120519	SLC10A7	chr4	-	146256825	146256936	146256490	146256520	146258691	146258837	0.0163015	-0.208
ENSG00000257365	FNTB	chr14	+	65053237	65053349	65044310	65044443	65061180	65062598	0.0125052	-0.052
ENSG00000127990	SGCE	chr7	-	94587777	94587812	94584979	94585515	94588688	94588732	0.000217297	0.134
ENSG00000189298	ZKSCAN3	chr6	+	28350271	28350388	28349949	28350067	28359524	28359988	0.0168283	0.075
ENSG00000163913	IFT122	chr3	+	129464634	129464781	129463544	129463626	129469341	129469417	6.18e-06	-0.093
ENSG00000099622	CIRBP	chr19	+	1273493	1273715	1271981	1272051	1274306	1274440	1.68e-06	-0.061
ENSG00000021488	SLC7A9	chr19	-	32864628	32864776	32864095	32864338	32868447	32868559	0.00147997	-0.079
ENSG00000140526	ABHD2	chr15	+	89104181	89104270	89103902	89104044	89113724	89113824	0.000170151	-0.099
ENSG00000133019	CHRM3	chr1	+	239827251	239827378	239678185	239678288	239907432	239907780	0.0179511	-0.151
ENSG00000257103	LSM14A	chr19	+	34215123	34215300	34208195	34209051	34215595	34215661	2.24e-13	-0.078
ENSG00000173273	TNKS	chr8	+	9730889	9731035	9726640	9726720	9734864	9735084	0.0039712	-0.107
ENSG00000173273	TNKS	chr8	+	9733278	9733444	9726640	9726720	9734864	9735084	0.00362614	-0.07
ENSG00000183426	NPIPA1	chr16	+	14933366	14933493	14933065	14933276	14935159	14935397	0.0459315	-0.065
ENSG00000132698	RAB25	chr1	+	156065910	156066106	156061159	156061443	156068269	156068463	0.000910523	-0.1
ENSG00000183077	AFMID	chr17	+	78205602	78205738	78202702	78202751	78205945	78206050	0.0071502	-0.075
ENSG00000183077	AFMID	chr17	+	78205945	78206050	78190969	78191060	78206910	78207052	0.0481631	-0.162
ENSG00000010244	ZNF207	chr17	+	32361467	32361515	32360891	32360967	32362913	32362984	2.24e-13	0.102
ENSG00000105245	NUMBL	chr19	-	40686910	40686995	40684416	40684556	40690459	40690651	0.00864183	-0.073
ENSG00000116641	DOCK7	chr1	-	62544946	62545039	62543655	62543745	62552731	62552901	0.0012418	-0.189
ENSG00000120802	TMPO	chr12	+	98544441	98544537	98537474	98537572	98546358	98546447	0.00805851	0.102
ENSG00000120802	TMPO	chr12	+	98544950	98545061	98537474	98537572	98546358	98546447	1.64e-06	0.074
ENSG00000111666	CHPT1	chr12	+	101716727	101716812	101697626	101698134	101723167	101723326	0.000310568	-0.211
ENSG00000171793	CTPS1	chr1	+	41007448	41007545	41006050	41006094	41008658	41008714	1.36e-10	-0.071
ENSG00000119729	RHOQ	chr2	+	46543753	46543812	46541805	46541960	46576086	46576251	0.0197247	-0.079
ENSG00000163875	MEAF6	chr1	-	37496546	37496604	37495884	37495918	37501803	37501996	2.24e-13	0.105
ENSG00000197119	SLC25A29	chr14	-	100295625	100295697	100293293	100293377	100298841	100298885	8.43e-06	-0.075
ENSG00000198556	ZNF789	chr7	+	99478273	99478356	99476402	99476480	99479660	99479787	0.0348724	0.148
ENSG00000117523	PRRC2C	chr1	+	171589368	171589605	171588378	171588505	171591586	171593506	0.0361038	-0.053
ENSG00000126432	PRDX5	chr11	+	64319733	64319868	64318087	64318386	64320864	64320903	1.78e-08	-0.052
ENSG00000126432	PRDX5	chr11	+	64320660	64320792	64318087	64318386	64320864	64320903	1.38e-11	-0.065
ENSG00000131797	CLUHP3	chr16	+	31701662	31701858	31700589	31700738	31703155	31703367	0.000611501	-0.198
ENSG00000131797	CLUHP3	chr16	+	31702534	31702681	31700634	31700738	31703155	31703367	0.0021935	-0.197
ENSG00000174939	ASPHD1	chr16	+	29905787	29905959	29900857	29901920	29919530	29919632	0.000171758	-0.23
ENSG00000185630	PBX1	chr1	+	164820071	164820184	164811989	164812149	164821536	164821626	0.00122251	-0.147
ENSG00000111653	ING4	chr12	-	6652270	6652309	6651323	6651385	6652661	6652770	4.01e-10	-0.104
ENSG00000149196	HIKESHI	chr11	+	86345093	86345198	86344602	86344721	86345583	86345663	0.0324352	-0.064
ENSG00000204463	BAG6	chr6	-	31639499	31639646	31639027	31639226	31640198	31640306	9.17e-05	-0.108
ENSG00000140367	UBE2Q2	chr15	+	75859877	75859982	75854385	75854487	75868950	75869010	0.0190158	-0.051
ENSG00000187778	MCRS1	chr12	-	49566721	49566841	49566076	49566215	49568047	49568153	0.00031083	-0.058
ENSG00000127463	EMC1	chr1	-	19238794	19238857	19238016	19238139	19239230	19239302	0.00142996	-0.061
ENSG00000138386	NAB1	chr2	+	190649845	190649982	190649232	190649360	190655976	190656153	0.00375655	-0.175
ENSG00000101331	CCM2L	chr20	+	32028994	32029124	32025855	32025919	32031000	32032180	0.0203304	-0.111
ENSG00000101331	CCM2L	chr20	+	32029699	32029838	32028994	32029124	32031000	32032180	5.05e-05	-0.175
ENSG00000136698	CFC1	chr2	-	130597867	130597982	130592765	130593076	130598641	130598815	0.0084074	-0.111
ENSG00000101294	HM13	chr20	+	31548379	31548793	31547464	31547606	31549028	31549114	0.00120655	-0.098
ENSG00000101294	HM13	chr20	+	31566209	31566295	31561633	31561736	31569119	31569407	0	-0.105
ENSG00000172554	SNTG2	chr2	+	1137767	1137809	1083517	1083655	1165547	1165635	0.044357	0.072
ENSG00000125485	DDX31	chr9	-	132618329	132618441	132612086	132612255	132630263	132630403	0.000292418	-0.176
ENSG00000125485	DDX31	chr9	-	132625663	132625745	132612086	132612255	132630263	132630403	0.00102195	-0.18
ENSG00000076826	CAMSAP3	chr19	+	7607820	7607868	7606475	7606571	7608125	7608264	0.0282468	0.074
ENSG00000176731	C8orf59	chr8	-	85214920	85215037	85214075	85214631	85217385	85217502	0.000631981	0.052
ENSG00000196312	MFSD14C	chr9	-	96942602	96942752	96933521	96933915	96949554	96949682	0.000102104	-0.073
ENSG00000164241	C5orf63	chr5	-	127056396	127056506	127052612	127052669	127058881	127059002	0.0132638	-0.127
ENSG00000169660	HEXDC	chr17	+	82424393	82424503	82419748	82419883	82428557	82428645	0.000919309	-0.059
ENSG00000169660	HEXDC	chr17	+	82428029	82428127	82419748	82419883	82428557	82428645	0.0102049	-0.238
ENSG00000169660	HEXDC	chr17	+	82440472	82440613	82439630	82439713	82440996	82441075	0.000427102	-0.133
ENSG00000110076	NRXN2	chr11	-	64622752	64623078	64620293	64620372	64630401	64630573	0.0223244	-0.061
ENSG00000067113	PLPP1	chr5	-	55490959	55491114	55467868	55468149	55534571	55534969	0.0149588	-0.172
ENSG00000158062	UBXN11	chr1	-	26300925	26301024	26285822	26286037	26301693	26301722	3.29e-05	-0.207
ENSG00000119185	ITGB1BP1	chr2	-	9407448	9407598	9405683	9406905	9408112	9408205	0	-0.107
ENSG00000119185	ITGB1BP1	chr2	-	9419989	9420100	9418625	9418732	9422965	9423176	0.00502022	-0.104
ENSG00000162972	MAIP1	chr2	+	199961780	199961928	199959753	199959880	199963732	199964125	2.24e-13	-0.07
ENSG00000213983	AP1G2	chr14	-	23565815	23565892	23565605	23565701	23566063	23566160	1.33e-07	0.053
ENSG00000036828	CASR	chr3	+	122253947	122254374	122184333	122184529	122261527	122262412	0.0487393	-0.052
ENSG00000107077	KDM4C	chr9	+	7049091	7049200	7046861	7046917	7076433	7077263	0.0128999	-0.052
ENSG00000160282	FTCD	chr21	-	46138507	46138646	46137238	46137334	46145416	46145578	8.92e-05	-0.067
ENSG00000160282	FTCD	chr21	-	46138879	46138923	46137238	46137334	46145416	46145578	0.00186108	-0.07
ENSG00000162066	AMDHD2	chr16	+	2528649	2528718	2528351	2528559	2528993	2529095	0.00955493	-0.073
ENSG00000013725	CD6	chr11	+	61009571	61009874	61008533	61008845	61011069	61011135	0.00707408	-0.212
ENSG00000166801	FAM111A	chr11	+	59143496	59145856	59143082	59143304	59148835	59148953	0.00364806	-0.128
ENSG00000189042	ZNF567	chr19	+	36718947	36720561	36712780	36712867	36723188	36723346	0.0438196	0.092
ENSG00000096070	BRPF3	chr6	+	36222167	36222265	36217916	36218010	36230425	36232790	1.25e-06	-0.105
ENSG00000096070	BRPF3	chr6	+	36225266	36225364	36217916	36218010	36230425	36232790	0.000848904	-0.257
ENSG00000096070	BRPF3	chr6	+	36228901	36229056	36217916	36218010	36230425	36232790	6.87e-07	-0.117
ENSG00000120699	EXOSC8	chr13	+	37002272	37002309	37000540	37000822	37002487	37002551	0.00407468	0.081
ENSG00000144468	RHBDD1	chr2	+	226837547	226837770	226836033	226836087	226864603	226864856	0.00864183	-0.153
ENSG00000144468	RHBDD1	chr2	+	226839408	226839627	226837547	226837770	226864603	226864844	0.00949181	0.099
ENSG00000101489	CELF4	chr18	-	37259180	37259264	37253766	37253938	37273015	37273160	7.34e-05	-0.158
ENSG00000101489	CELF4	chr18	-	37264673	37264757	37253766	37253938	37266532	37266598	0.000392224	-0.15
ENSG00000101489	CELF4	chr18	-	37266532	37266598	37253766	37253938	37273015	37273043	0.0340338	-0.121
ENSG00000127419	TMEM175	chr4	+	948410	948615	948115	948154	950420	950518	3.65e-06	-0.084
ENSG00000127419	TMEM175	chr4	+	951645	951717	951206	951258	953189	953354	1.55e-05	-0.13
ENSG00000127419	TMEM175	chr4	+	952366	952450	951206	951258	953189	953354	4.23e-05	-0.058
ENSG00000171714	ANO5	chr11	+	22218245	22218287	22211263	22211314	22221096	22221210	0.00364806	0.056
ENSG00000173226	IQCB1	chr3	-	121788283	121788432	121781742	121781874	121790072	121790215	0.0152482	0.072
ENSG00000139410	SDSL	chr12	+	113429159	113429299	113422236	113422477	113434133	113434222	0.00441455	-0.134
ENSG00000198270	TMEM116	chr12	-	111936691	111936830	111933885	111934030	111937159	111937243	0.0153636	-0.097
ENSG00000112851	ERBIN	chr5	+	66075023	66075230	66053405	66054951	66076315	66076408	0.0012149	-0.07
ENSG00000178950	GAK	chr4	-	913606	913668	904636	904779	932042	932220	0.0411771	-0.152
ENSG00000175029	CTBP2	chr10	-	125122656	125122868	125110996	125111093	125158634	125158716	0.0405575	0.076
ENSG00000196792	STRN3	chr14	-	30913523	30913657	30912006	30912182	30935162	30935304	0.0205313	-0.053
ENSG00000110011	DNAJC4	chr11	+	64231870	64231964	64230431	64230940	64233893	64234184	0.0273145	-0.056
ENSG00000109572	CLCN3	chr4	+	169717791	169717867	169713078	169713295	169719906	169720545	0.00080603	0.053
ENSG00000175224	ATG13	chr11	+	46630044	46630100	46618324	46618375	46644278	46644360	0.0140751	0.075
ENSG00000197586	ENTPD6	chr20	+	25206521	25206590	25195700	25195867	25209848	25209925	2.66e-05	-0.211
ENSG00000197586	ENTPD6	chr20	+	25207075	25207397	25195692	25195867	25209848	25209925	8.14e-07	-0.117
ENSG00000197586	ENTPD6	chr20	+	25221231	25221333	25217501	25217581	25222837	25222970	0.000610901	-0.056
ENSG00000118495	PLAGL1	chr6	-	143947984	143948460	143940299	143942663	143960468	143960542	4.53e-12	-0.097
ENSG00000118495	PLAGL1	chr6	-	143960472	143960556	143942296	143942663	143964786	143966198	1.59e-05	-0.052
ENSG00000118495	PLAGL1	chr6	-	143965849	143966198	143964786	143964818	143968906	143968978	0.0458135	-0.069
ENSG00000145730	PAM	chr5	+	103025133	103025334	103019789	103019843	103028181	103028238	0.0260954	-0.058
ENSG00000089060	SLC8B1	chr12	-	113320330	113320498	113318963	113319071	113320580	113320686	0.0414485	-0.113
ENSG00000182263	FIGN	chr2	-	163734902	163735072	163602610	163611806	163735837	163736007	0.0303503	-0.086
ENSG00000196663	TECPR2	chr14	+	102431795	102432128	102428249	102428382	102434234	102435211	0.00158349	-0.101
ENSG00000197563	PIGN	chr18	-	62140419	62140479	62138982	62139075	62143305	62143346	8.34e-05	-0.054
ENSG00000197563	PIGN	chr18	-	62163530	62163656	62161132	62161385	62186843	62187038	0.00492325	-0.166
ENSG00000261801	LOXL1-AS1	chr15	-	73925269	73925505	73919837	73920038	73927776	73927960	0.00595066	-0.072
ENSG00000001084	GCLC	chr6	-	53516108	53516222	53514438	53514497	53520777	53520960	8.75e-12	-0.062
ENSG00000151067	CACNA1C	chr12	+	2597229	2597289	2595873	2596003	2597436	2597496	0.0306626	0.143
ENSG00000113360	DROSHA	chr5	-	31531449	31531525	31530797	31530924	31531989	31532074	0.00158426	-0.151
ENSG00000176261	ZBTB8OS	chr1	-	32633950	32634072	32620819	32621948	32650428	32650554	0.0138503	-0.108
ENSG00000153391	INO80C	chr18	-	35480452	35480563	35478281	35478349	35497718	35497933	0.0305673	-0.095
ENSG00000167491	GATAD2A	chr19	+	19436130	19436219	19385825	19386138	19465339	19465577	8.13e-05	-0.194
ENSG00000082641	NFE2L1	chr17	+	48057031	48057121	48056385	48056598	48057343	48057502	0	-0.115
ENSG00000104218	CSPP1	chr8	+	67149782	67149935	67137455	67137603	67154023	67154136	5.28e-05	-0.099
ENSG00000008294	SPAG9	chr17	-	50975862	50975901	50974770	50974947	50977107	50977221	4.26e-07	0.079
ENSG00000146232	NFKBIE	chr6	-	44261625	44261848	44260450	44260539	44264981	44265593	0.0262799	-0.052
ENSG00000146232	NFKBIE	chr6	-	44262559	44262662	44260450	44260539	44264981	44265788	0.00887744	-0.073
ENSG00000240344	PPIL3	chr2	-	200882341	200882435	200881420	200881488	200885697	200885772	0.000999926	0.117
ENSG00000175832	ETV4	chr17	-	43545557	43545668	43545273	43545367	43546184	43546432	0.0481374	-0.099
ENSG00000135596	MICAL1	chr6	-	109447356	109447440	109447072	109447229	109447680	109447722	0.00153997	-0.057
ENSG00000168116	KIAA1586	chr6	+	57050773	57050854	57047312	57047396	57052685	57053046	0.046734	-0.064
ENSG00000172869	DMXL1	chr5	+	119071554	119071656	119071204	119071257	119097978	119098104	0.00296136	-0.062
ENSG00000054356	PTPRN	chr2	-	219297884	219298103	219297232	219297433	219299046	219299111	8.06e-08	-0.09
ENSG00000156239	N6AMT1	chr21	-	28879869	28879953	28878191	28878333	28882159	28882250	0.02502	-0.1
ENSG00000223804	AC244669.1	chr1	-	120340755	120340810	120267333	120267838	120341716	120341871	0.00928451	0.15
ENSG00000169692	AGPAT2	chr9	-	136676584	136676680	136674734	136674807	136676960	136677136	3.06e-12	-0.068
ENSG00000214548	MEG3	chr14	+	100835738	100835879	100829033	100829749	100836166	100836212	4.62e-05	-0.125
ENSG00000213699	SLC35F6	chr2	+	26776371	26776482	26764283	26764426	26778041	26781140	0.00140677	-0.065
ENSG00000010626	LRRC23	chr12	+	6905844	6905954	6905584	6905759	6906408	6906662	0.0360739	-0.118
ENSG00000010626	LRRC23	chr12	+	6909889	6910026	6907314	6907445	6912729	6912811	0.0291496	-0.06
ENSG00000153551	CMTM7	chr3	+	32449453	32449552	32441839	32442013	32452391	32452473	0.0459941	-0.066
ENSG00000268895	A1BG-AS1	chr19	+	58353320	58353474	58347750	58347844	58353713	58354425	0.0300916	-0.154
ENSG00000103326	CAPN15	chr16	+	536028	536142	533945	533998	546816	548287	0.0201071	-0.191
ENSG00000198858	R3HDM4	chr19	-	901421	901546	900828	900952	901975	902067	4.55e-05	-0.053
ENSG00000100100	PIK3IP1	chr22	-	31289314	31289393	31281592	31283288	31289498	31289699	9.9e-07	-0.274
ENSG00000110921	MVK	chr12	+	109581394	109581550	109575997	109576145	109586021	109586125	0.00217302	-0.076
ENSG00000100083	GGA1	chr22	+	37624968	37625076	37623551	37623633	37629461	37629526	0.00495738	-0.154
ENSG00000100083	GGA1	chr22	+	37625796	37625949	37623551	37623633	37629461	37629526	0.016435	-0.167
ENSG00000125319	C17orf53	chr17	+	44150960	44151044	44147857	44149027	44154555	44154664	1.15e-05	-0.229
ENSG00000125319	C17orf53	chr17	+	44152636	44152777	44150960	44151044	44154555	44154664	0.00411996	-0.089
ENSG00000187838	PLSCR3	chr17	-	7393143	7393364	7392790	7392952	7393466	7393482	1.02e-05	-0.118
ENSG00000204219	TCEA3	chr1	-	23419076	23419139	23417903	23418009	23424564	23424618	0.0345108	-0.077
ENSG00000152683	SLC30A6	chr2	+	32197343	32197392	32193888	32193983	32197706	32197826	0.00278473	0.09
ENSG00000102699	PARP4	chr13	-	24469023	24469110	24459971	24460136	24469893	24470025	3.14e-07	-0.065
ENSG00000116237	ICMT	chr1	-	6234404	6234511	6231901	6232119	6234885	6234974	0.0480401	-0.09
ENSG00000178177	LCORL	chr4	-	17886067	17886161	17841198	17845901	17909093	17909345	0.000921029	0.095
ENSG00000103248	MTHFSD	chr16	-	86552032	86552146	86548463	86548577	86554644	86554748	1.19e-06	-0.169
ENSG00000103248	MTHFSD	chr16	-	86552178	86552292	86548463	86548577	86554644	86554748	7.14e-05	-0.152
ENSG00000173715	C11orf80	chr11	+	66756352	66756505	66744735	66744919	66759042	66759084	0.00201241	-0.115
ENSG00000083223	TUT7	chr9	-	86326370	86326491	86325333	86325514	86328339	86328492	0.0427734	-0.055
ENSG00000074582	BCS1L	chr2	+	218660036	218660218	218659708	218659743	218660306	218660482	0.00897282	0.168
ENSG00000006025	OSBPL7	chr17	-	47819728	47819782	47818985	47819099	47819970	47820096	0.0164054	0.12
ENSG00000076351	SLC46A1	chr17	-	28400609	28400766	28394755	28399713	28404615	28405468	0.000511088	-0.087
ENSG00000076351	SLC46A1	chr17	-	28402237	28402321	28394755	28399713	28404615	28405468	0.000743923	-0.081
ENSG00000175662	TOM1L2	chr17	-	17882704	17882863	17879626	17879743	17884633	17884768	0.00802462	-0.07
ENSG00000181396	OGFOD3	chr17	-	82394330	82394543	82392009	82392534	82398195	82398319	0.00362161	-0.146
ENSG00000088305	DNMT3B	chr20	+	32786501	32786627	32784757	32784859	32787229	32787451	0.00213577	-0.115
ENSG00000164758	MED30	chr8	+	117530722	117530827	117528650	117528809	117539882	117540262	1.26e-07	-0.076
ENSG00000166171	DPCD	chr10	+	101608834	101608937	101601202	101601336	101609366	101609668	0.0255735	-0.056
ENSG00000119522	DENND1A	chr9	-	123387729	123387858	123383654	123383913	123403401	123403490	0.0171917	-0.051
ENSG00000166452	AKIP1	chr11	+	8917286	8917367	8914825	8914930	8919336	8919414	0.00405714	-0.052
ENSG00000171204	TMEM126B	chr11	+	85629131	85629262	85628592	85628688	85631686	85631808	4.83e-05	-0.07
ENSG00000140105	WARS	chr14	-	100374135	100374265	100369086	100369258	100376259	100376805	0.00925066	-0.064
ENSG00000125744	RTN2	chr19	-	45493159	45493378	45488847	45488986	45494165	45494420	0.020973	-0.128
ENSG00000116521	SCAMP3	chr1	-	155257284	155257386	155256673	155256791	155258825	155258954	2.24e-13	-0.142
ENSG00000116521	SCAMP3	chr1	-	155257497	155257657	155256673	155256791	155258825	155258954	0	-0.11
ENSG00000116521	SCAMP3	chr1	-	155261656	155261734	155260536	155260659	155262085	155262259	0.00654781	-0.067
ENSG00000103126	AXIN1	chr16	-	291189	291297	289439	289607	293487	293718	0.00660567	-0.134
ENSG00000198369	SPRED2	chr2	-	65334604	65334773	65331986	65332051	65344718	65344799	0.0050994	-0.06
ENSG00000109685	NSD2	chr4	+	1951998	1952231	1951071	1951203	1953323	1953446	9.16e-09	-0.064
ENSG00000157657	ZNF618	chr9	+	113969116	113969160	113876281	113876413	113988320	113988580	0.00688675	-0.082
ENSG00000165802	NSMF	chr9	-	137455238	137455307	137454390	137454443	137456410	137456486	0.00630044	0.076
ENSG00000167522	ANKRD11	chr16	-	89291680	89291777	89291012	89291183	89305205	89305344	1.15e-10	-0.055
ENSG00000073536	NLE1	chr17	-	35137542	35137640	35137000	35137193	35137813	35137890	0.000224083	-0.097
ENSG00000073536	NLE1	chr17	-	35139848	35140066	35139234	35139314	35141978	35142122	0.0179084	-0.09
ENSG00000125844	RRBP1	chr20	-	17679998	17680075	17658595	17660528	17682027	17682060	5.04e-07	-0.127
ENSG00000106080	FKBP14	chr7	-	30020212	30020304	30018995	30019123	30022664	30022816	0.0204166	-0.136
ENSG00000138030	KHK	chr2	+	27094799	27094934	27086781	27087351	27096728	27096801	4.28e-11	-0.094
ENSG00000073060	SCARB1	chr12	-	124782682	124782811	124777632	124778586	124786356	124786503	1.3e-06	-0.056
ENSG00000143774	GUK1	chr1	+	228141123	228141288	228140281	228140363	228145510	228145624	7.7e-11	-0.099
ENSG00000174851	YIF1A	chr11	-	66285380	66285536	66284872	66284966	66285700	66285758	0	-0.071
ENSG00000198887	SMC5	chr9	+	70346604	70346649	70344143	70344269	70347065	70347161	0.0165814	0.062
ENSG00000251022	THAP9-AS1	chr4	-	82895691	82895774	82893008	82894847	82900076	82900223	0.0199738	-0.111
ENSG00000251022	THAP9-AS1	chr4	-	82897988	82898062	82893008	82894847	82900076	82900223	0.00920064	-0.13
ENSG00000251022	THAP9-AS1	chr4	-	82899712	82899737	82893544	82895774	82900076	82900223	0.00274077	0.066
ENSG00000105341	DMAC2	chr19	-	41436391	41436472	41433439	41433673	41438217	41438414	0.00173529	-0.101
ENSG00000124074	ENKD1	chr16	-	67663656	67663820	67663419	67663556	67666070	67666265	0.00435787	-0.117
ENSG00000124074	ENKD1	chr16	-	67663936	67664062	67663419	67663556	67666070	67666274	0.00687623	-0.247
ENSG00000124074	ENKD1	chr16	-	67664995	67665168	67663419	67663556	67666070	67666129	0.000340356	-0.187
ENSG00000126249	PDCD2L	chr19	+	34404929	34404990	34404383	34404538	34409160	34409510	0.000654853	-0.064
ENSG00000277072	STAG3L2	chr7	-	74883727	74883835	74882162	74883463	74884143	74884223	0.00646373	-0.125
ENSG00000155970	MICU3	chr8	+	17104390	17104491	17090545	17090584	17114092	17114201	0.0330721	0.226
ENSG00000168385	2002-09-01	chr2	+	241316421	241316540	241315881	241315982	241317498	241317599	0.00248579	-0.262
ENSG00000168385	2002-09-01	chr2	+	241317498	241317599	241315881	241315982	241325992	241326113	0.000588668	0.146
ENSG00000168061	SAC3D1	chr11	+	65043024	65043164	65041244	65041866	65044224	65044673	7.57e-05	-0.093
ENSG00000198363	ASPH	chr8	-	61643944	61644001	61643385	61643433	61644599	61644632	2.24e-13	0.144
ENSG00000198363	ASPH	chr8	-	61646749	61646878	61644599	61644632	61651049	61651124	0	-0.171
ENSG00000142856	ITGB3BP	chr1	-	63478763	63478833	63454889	63454968	63508527	63508570	2.53e-06	0.1
ENSG00000142856	ITGB3BP	chr1	-	63490082	63490218	63454889	63454968	63508527	63508570	1.16e-07	0.126
ENSG00000213020	ZNF611	chr19	-	52707468	52707542	52702812	52706864	52711206	52711304	0.00425206	0.157
ENSG00000066933	MYO9A	chr15	-	71892964	71893177	71888003	71888116	71893678	71893778	0.0131737	-0.084
ENSG00000162877	PM20D1	chr1	-	205832597	205832766	205830279	205830379	205840251	205840323	2.37e-07	-0.167
ENSG00000162877	PM20D1	chr1	-	205840251	205840323	205830279	205830379	205841810	205841879	0.0106942	-0.069
ENSG00000169398	PTK2	chr8	-	140948665	140948723	140890583	140890769	140983841	140984039	0.0142016	0.109
ENSG00000008441	NFIX	chr19	+	13087988	13088136	13081679	13081855	13090298	13090390	5.25e-05	-0.083
ENSG00000158813	EDA	chrX	+	70027856	70028036	70023217	70023241	70029503	70029538	0.00728352	-0.061
ENSG00000125454	SLC25A19	chr17	-	75288387	75288461	75286632	75286802	75289088	75289372	0.0363991	-0.158
ENSG00000225151	GOLGA2P7	chr15	-	84204176	84204331	84202801	84203020	84204425	84204516	0.00273295	-0.148
ENSG00000122678	POLM	chr7	-	44079570	44079741	44078350	44078811	44080732	44080916	0.000208539	-0.14
ENSG00000122678	POLM	chr7	-	44079860	44079959	44078350	44078811	44080732	44080916	0.00048449	-0.135
ENSG00000134283	PPHLN1	chr12	+	42351884	42352049	42335882	42335974	42355160	42355222	0.0462434	-0.088
ENSG00000115486	GGCX	chr2	-	85558916	85559075	85555483	85555590	85561385	85561532	7.74e-05	-0.132
ENSG00000204138	PHACTR4	chr1	+	28457831	28457859	28407409	28407463	28459084	28459239	0.0449509	0.1
ENSG00000184719	RNLS	chr10	-	88581566	88581709	88572902	88573061	88583072	88583213	0.0362614	-0.226
ENSG00000164938	TP53INP1	chr8	-	94932069	94932107	94925971	94930728	94939859	94940220	0.0472805	0.076
ENSG00000064225	ST3GAL6	chr3	+	98768429	98768529	98732254	98732532	98770878	98770956	0.00276964	-0.055
ENSG00000132405	TBC1D14	chr4	+	7006631	7006726	7001144	7001251	7010652	7010781	0.00933827	0.232
ENSG00000104365	IKBKB	chr8	+	42288633	42288728	42271462	42272205	42290155	42290273	0.0202994	-0.128
ENSG00000104365	IKBKB	chr8	+	42319584	42319646	42319269	42319421	42320734	42320844	0.00150339	-0.053
ENSG00000173915	ATP5MD	chr10	-	103395745	103396032	103392370	103392466	103396408	103396441	0.0168283	-0.061
ENSG00000196693	ZNF33B	chr10	-	42632294	42632439	42631928	42632024	42636919	42636972	1.35e-11	-0.159
ENSG00000152556	PFKM	chr12	+	48135290	48135383	48134942	48135038	48137720	48137846	2.9e-05	-0.057
ENSG00000174516	PELI3	chr11	+	66468832	66468904	66466868	66467027	66471241	66471371	0.0227678	-0.082
ENSG00000106351	AGFG2	chr7	+	100556593	100556626	100555666	100555735	100562593	100562682	0.0469524	-0.129
ENSG00000270249	AC093668.1	chr7	-	102566581	102566736	102541500	102541662	102566996	102567083	0.0036158	-0.157
ENSG00000185947	ZNF267	chr16	+	31890206	31890250	31885160	31885256	31914475	31914725	2.32e-05	0.109
ENSG00000172340	SUCLG2	chr3	-	67498133	67498295	67495797	67495940	67508806	67508903	0.00158888	-0.055
ENSG00000047579	DTNBP1	chr6	-	15651312	15651408	15637743	15637804	15652086	15652140	0.0264293	0.136
ENSG00000152219	ARL14EP	chr11	+	30330885	30331374	30323050	30323202	30332865	30332993	0.00232014	-0.07
ENSG00000165275	TRMT10B	chr9	+	37763628	37763753	37761902	37762117	37768075	37768228	0.00379664	0.095
ENSG00000251474	RPL32P3	chr3	-	129396216	129396420	129393634	129393795	129397039	129397140	0.0229022	-0.186
ENSG00000177853	ZNF518A	chr10	+	96151415	96151566	96133555	96133648	96155325	96155398	0.000288918	-0.109
ENSG00000168066	SF1	chr11	-	64765950	64766155	64764605	64765518	64767191	64767251	9.85e-06	-0.343
ENSG00000101452	DHX35	chr20	+	38972558	38972651	38969080	38969214	38983698	38983776	0.0328629	0.058
ENSG00000187017	ESPN	chr1	+	6451602	6451748	6448640	6449091	6457183	6457263	0.000609346	-0.092
ENSG00000187017	ESPN	chr1	+	6451832	6452096	6448640	6449091	6457183	6457263	0.000391786	-0.099
ENSG00000197208	SLC22A4	chr5	+	132322183	132322355	132313613	132313768	132327276	132327403	0.00505652	-0.089
ENSG00000233184	AC093157.1	chr1	+	101083460	101083574	101075394	101075716	101086851	101087171	0.0136112	-0.189
ENSG00000100228	RAB36	chr22	+	23146604	23146685	23145325	23145551	23150062	23150154	0.000716826	-0.1
ENSG00000160326	SLC2A6	chr9	-	133473414	133473600	133473104	133473250	133473979	133474088	3.22e-10	-0.173
ENSG00000124357	NAGK	chr2	+	71070501	71070586	71068300	71068712	71072640	71072690	1.05e-05	-0.127
ENSG00000124357	NAGK	chr2	+	71071685	71071827	71068300	71068712	71072640	71072690	4.24e-05	-0.073
ENSG00000196498	NCOR2	chr12	-	124327408	124327633	124326190	124326370	124330844	124330898	2.41e-06	-0.08
ENSG00000196498	NCOR2	chr12	-	124356641	124356782	124355431	124355571	124362125	124362297	0.000352246	-0.055
ENSG00000163703	CRELD1	chr3	+	9937561	9937672	9934834	9934917	9940849	9941026	1.89e-07	-0.068
ENSG00000198930	CSAG1	chrX	-	152728073	152728224	152727483	152727863	152732444	152732504	6.56e-08	-0.062
ENSG00000075413	MARK3	chr14	+	103498501	103498528	103491538	103492034	103500155	103500200	1.04e-06	0.103
ENSG00000075413	MARK3	chr14	+	103500155	103500200	103498501	103498528	103502881	103503071	3.66e-06	-0.172
ENSG00000160688	FLAD1	chr1	+	154988104	154988849	154983351	154984066	154992712	154992786	0.00217194	-0.092
ENSG00000160688	FLAD1	chr1	+	154990338	154990528	154990158	154990257	154992712	154992786	0.00970357	-0.087
ENSG00000005801	ZNF195	chr11	-	3361742	3361889	3358993	3360565	3362545	3362831	0.0458135	-0.075
ENSG00000005801	ZNF195	chr11	-	3362545	3362602	3359996	3360565	3370974	3371070	0.000919309	0.093
ENSG00000005801	ZNF195	chr11	-	3369356	3369502	3360415	3360565	3370974	3371070	0.00293206	0.091
ENSG00000050820	BCAR1	chr16	-	75236881	75236998	75234888	75235986	75237182	75237344	0	-0.081
ENSG00000170889	RPS9	chr19	+	54206552	54206724	54201486	54201609	54207397	54207522	3.4e-06	-0.108
ENSG00000156990	RPUSD3	chr3	-	9838984	9839171	9837848	9838207	9840183	9840307	0.0088073	-0.051
ENSG00000026508	CD44	chr11	+	35201667	35201787	35189834	35190065	35204511	35204640	0.016435	0.092
ENSG00000125648	SLC25A23	chr19	-	6452311	6452479	6444150	6444301	6454322	6454405	0.0245908	-0.064
ENSG00000114026	OGG1	chr3	+	9756470	9756621	9754703	9754885	9765808	9766737	0.0153145	-0.087
ENSG00000135913	USP37	chr2	-	218479649	218479715	218476839	218476981	218482069	218482234	0.000371999	-0.07
ENSG00000082805	ERC1	chr12	+	1204500	1204512	1189858	1190052	1236768	1236904	0.00328757	0.082
ENSG00000140416	TPM1	chr15	+	63064063	63064142	63062575	63062645	63069869	63071779	2.53e-06	0.376
ENSG00000105483	CARD8	chr19	-	48223718	48223868	48221729	48221855	48230437	48230498	0.0424349	0.09
ENSG00000102103	PQBP1	chrX	+	48902232	48902384	48901929	48902042	48902731	48902795	1.37e-11	-0.064
ENSG00000143224	PPOX	chr1	+	161169905	161170024	161169659	161169720	161170408	161170519	4.04e-05	-0.075
ENSG00000079313	REXO1	chr19	-	1830705	1830866	1827647	1828631	1848201	1848446	0.000963698	-0.057
ENSG00000049541	RFC2	chr7	-	74249011	74249220	74246661	74246763	74249738	74249780	5.93e-06	-0.064
ENSG00000100038	TOP3B	chr22	-	21970979	21971061	21970209	21970406	21971876	21971951	0.0227381	-0.098
ENSG00000055917	PUM2	chr2	-	20278582	20278819	20263192	20263460	20282946	20283231	0.000703522	0.074
ENSG00000055917	PUM2	chr2	-	20294375	20294518	20283342	20283486	20307977	20308071	8.44e-05	-0.208
ENSG00000171735	CAMTA1	chr1	+	6820180	6820250	6785323	6785575	6825091	6825210	9.16e-06	-0.098
ENSG00000153310	FAM49B	chr8	-	129879388	129879471	129871374	129871496	129903311	129903350	0.00100465	-0.087
ENSG00000153310	FAM49B	chr8	-	129880375	129880458	129879388	129879471	129903311	129903350	0.0177238	0.057
ENSG00000115137	DNAJC27	chr2	-	24958546	24958601	24957809	24957974	24963404	24963474	0.023284	-0.156
ENSG00000100379	KCTD17	chr22	+	37060822	37060922	37059312	37059438	37061538	37061629	0.00516087	0.059
ENSG00000172824	CES4A	chr16	+	67006390	67006519	67005239	67005393	67008973	67009456	0.000199018	-0.155
ENSG00000204764	RANBP17	chr5	+	170918712	170918859	170916464	170916584	170919440	170919613	0.0223946	0.091
ENSG00000185090	MANEAL	chr1	+	37796743	37796820	37795736	37795846	37799843	37801133	4.75e-11	-0.081
ENSG00000204681	GABBR1	chr6	-	29605568	29605696	29604859	29604988	29606896	29607004	0.00670663	-0.106
ENSG00000204681	GABBR1	chr6	-	29606390	29606484	29604859	29604988	29606896	29607004	0.00309292	-0.101
ENSG00000176014	TUBB6	chr18	+	12320535	12320744	12310942	12311053	12329145	12329826	0.0368758	0.054
ENSG00000151725	CENPU	chr4	-	184700819	184700881	184697646	184697803	184702088	184702136	0.000597942	0.149
ENSG00000128242	GAL3ST1	chr22	-	30558278	30558388	30557261	30557401	30574465	30574587	0.000275729	-0.094
ENSG00000079385	CEACAM1	chr19	-	42511575	42511628	42510888	42510920	42512349	42512411	0.0216483	-0.085
ENSG00000137261	KIAA0319	chr6	-	24601048	24601208	24595872	24596618	24645735	24646155	0.000862263	-0.117
ENSG00000184792	OSBP2	chr22	+	30889489	30889636	30889176	30889234	30890727	30890973	1.74e-06	-0.082
ENSG00000064201	TSPAN32	chr11	+	2316228	2316312	2314484	2314571	2316575	2316667	0.0344377	0.067
ENSG00000010165	METTL13	chr1	+	171790451	171790616	171787734	171787930	171792016	171792235	0.000572927	0.077
ENSG00000137075	RNF38	chr9	-	36390466	36390616	36375933	36376127	36400553	36400872	0.00648834	-0.099
ENSG00000172456	FGGY	chr1	+	59674038	59674133	59667282	59667403	59757930	59757992	0.0466353	-0.072
ENSG00000232995	RGS5	chr1	-	163319181	163319291	163306232	163306329	163321621	163321752	0.0147127	-0.186
ENSG00000177565	TBL1XR1	chr3	-	177079826	177079945	177064919	177065022	177098465	177098541	0.0380151	-0.052
ENSG00000177565	TBL1XR1	chr3	-	177131362	177131449	177064919	177065022	177197120	177197251	0.0313757	0.076
ENSG00000081665	ZNF506	chr19	-	19793833	19795660	19791561	19792484	19806030	19806126	0.00717779	0.111
ENSG00000081665	ZNF506	chr19	-	19806030	19806126	19793833	19795660	19821600	19821692	0.0131719	-0.059
ENSG00000131778	CHD1L	chr1	+	147270931	147271005	147268781	147268878	147275353	147275468	6.44e-05	-0.175
ENSG00000131778	CHD1L	chr1	+	147272170	147272281	147268781	147268878	147275353	147275409	0.000395072	-0.091
ENSG00000033627	ATP6V0A1	chr17	+	42508571	42508589	42507519	42507627	42513860	42513978	1.2e-08	0.08
ENSG00000121064	SCPEP1	chr17	+	56998384	56998498	56996961	56997055	57000854	57000992	2.47e-05	-0.082
ENSG00000123739	PLA2G12A	chr4	-	109718682	109718759	109717547	109717713	109729601	109730077	0	-0.104
ENSG00000167220	HDHD2	chr18	-	47137234	47137296	47136338	47136449	47150377	47150476	6.41e-08	0.088
ENSG00000101850	GPR143	chrX	-	9748573	9748666	9746043	9746153	9759331	9759394	0.00848262	-0.132
ENSG00000169592	INO80E	chr16	+	30001413	30001530	30000928	30001040	30005220	30005793	0.000340356	-0.11
ENSG00000169592	INO80E	chr16	+	30004567	30004657	30001211	30001530	30005220	30005762	0.0126294	0.063
ENSG00000117308	GALE	chr1	-	23798886	23799012	23798379	23798730	23799365	23799436	0.000882699	-0.131
ENSG00000028203	VEZT	chr12	+	95298861	95298943	95296050	95296258	95300164	95301172	8.07e-08	0.081
ENSG00000204843	DCTN1	chr2	-	74363613	74363628	74363293	74363427	74365074	74365241	0.000586945	0.084
ENSG00000204843	DCTN1	chr2	-	74376741	74376762	74371536	74371728	74377431	74377466	0.00299584	0.075
ENSG00000240498	CDKN2B-AS1	chr9	+	22056251	22056387	22049105	22049228	22092307	22092469	0.00138431	-0.071
ENSG00000103168	TAF1C	chr16	-	84184850	84184989	84183696	84183778	84186900	84186989	0.00120081	-0.089
ENSG00000061936	SFSWAP	chr12	+	131764455	131764686	131756472	131756644	131766117	131766308	0.000867518	-0.078
ENSG00000275066	SYNRG	chr17	-	37520178	37520214	37514796	37519071	37520537	37520648	0.0445689	0.096
ENSG00000171428	NAT1	chr8	+	18212390	18212774	18210129	18210180	18219410	18219489	0.0496161	-0.106
ENSG00000171428	NAT1	chr8	+	18216876	18216994	18210133	18210180	18219410	18219489	0.00177679	-0.071
ENSG00000144031	ANKRD53	chr2	+	70981935	70982100	70979660	70979860	70982576	70982697	0.0443122	-0.144
ENSG00000184083	FAM120C	chrX	-	54085714	54085916	54081321	54081460	54091311	54091426	0.0351204	-0.365
ENSG00000087884	AAMDC	chr11	+	77841018	77841060	77821186	77821237	77842478	77842628	0.0313881	-0.216
ENSG00000138443	ABI2	chr2	+	203382188	203382206	203380207	203380384	203391045	203391143	0.0328901	-0.079
ENSG00000142208	AKT1	chr14	-	104793126	104793304	104792597	104792722	104795483	104795504	0.00057755	-0.112
ENSG00000100227	POLDIP3	chr22	-	42601969	42602056	42599697	42599793	42602769	42603160	6.49e-09	-0.088
ENSG00000149932	TMEM219	chr16	+	29972041	29972140	29971407	29971578	29972949	29973048	3.41e-09	0.068
ENSG00000214253	FIS1	chr7	-	101244006	101244139	101240829	101240906	101244959	101245085	5.41e-12	-0.073
ENSG00000159363	ATP13A2	chr1	-	16993628	16993835	16992485	16992581	16995975	16996164	0.000154891	-0.073
ENSG00000100095	SEZ6L	chr22	+	26365371	26365566	26351051	26351243	26375574	26375689	0.0130132	-0.072
ENSG00000141562	NARF	chr17	+	82478570	82478667	82468763	82468896	82478799	82478918	1.36e-07	-0.171
ENSG00000163939	PBRM1	chr3	-	52554723	52554879	52550746	52550817	52561766	52561968	2.18e-10	-0.108
ENSG00000163939	PBRM1	chr3	-	52558248	52558413	52550746	52550817	52561766	52561968	0.000286583	-0.173
ENSG00000243156	MICAL3	chr22	-	17822946	17823060	17822029	17822170	17831853	17832000	6.56e-05	-0.235
ENSG00000142731	PLK4	chr4	+	127891578	127891681	127890996	127891196	127892364	127892514	4.1e-05	-0.065
ENSG00000125347	IRF1	chr5	-	132486250	132486373	132485666	132485716	132486556	132486686	0.0134695	-0.064
ENSG00000117114	ADGRL2	chr1	+	81987288	81987341	81985258	81985355	81990390	81990681	0.000150887	0.123
ENSG00000231074	HCG18	chr6	-	30294470	30294964	30290793	30292599	30296131	30296237	4.54e-07	-0.099
ENSG00000135537	AFG1L	chr6	+	108510211	108510352	108477191	108477292	108519696	108519810	7.68e-05	0.199
ENSG00000174373	RALGAPA1	chr14	-	35548507	35548538	35538351	35539690	35549109	35549234	7.66e-09	0.086
ENSG00000085982	USP40	chr2	-	233549100	233549229	233542267	233542363	233554379	233554526	0.0260645	0.08
ENSG00000164347	GFM2	chr5	-	74738501	74738642	74738317	74738417	74739988	74740137	0.00633897	-0.062
ENSG00000055732	MCOLN3	chr1	-	85036709	85036868	85032871	85032956	85041009	85041177	0.00309577	0.11
ENSG00000167889	MGAT5B	chr17	+	76904251	76904422	76903302	76903376	76905168	76905333	0.0251666	-0.078
ENSG00000197933	ZNF823	chr19	-	11724193	11724254	11721264	11723342	11725200	11725327	0.00522349	-0.053
ENSG00000167608	TMC4	chr19	-	54168447	54168680	54164433	54164601	54169511	54169660	0.0334754	-0.071
ENSG00000163257	DCAF16	chr4	-	17805106	17805225	17804311	17804756	17810446	17810758	0.0101052	-0.099
ENSG00000173818	ENDOV	chr17	+	80428595	80428660	80425458	80425620	80436132	80438081	0.00671416	-0.099
ENSG00000173818	ENDOV	chr17	+	80429772	80429831	80425458	80425620	80436132	80438081	0.00193208	-0.137
ENSG00000105808	RASA4	chr7	-	102605857	102605987	102602323	102602405	102608760	102608822	1.65e-06	-0.125
ENSG00000171163	ZNF692	chr1	-	248856287	248856422	248855557	248855946	248856513	248856562	0.0170113	-0.067
ENSG00000115459	ELMOD3	chr2	+	85355075	85355170	85354393	85354829	85356966	85357025	6.51e-05	-0.203
ENSG00000162374	ELAVL4	chr1	+	50141771	50141858	50106264	50106393	50144956	50145178	0.0123136	-0.154
ENSG00000076554	TPD52	chr8	-	80044166	80044208	80042619	80042668	80051526	80051628	1.1e-09	0.127
ENSG00000160767	FAM189B	chr1	-	155250275	155250929	155248404	155248473	155251094	155251164	0.000993481	-0.054
ENSG00000160767	FAM189B	chr1	-	155253858	155253978	155252748	155253732	155254652	155254968	0.0167097	-0.142
ENSG00000100395	L3MBTL2	chr22	+	41229539	41229656	41227088	41227869	41230138	41230654	1.46e-05	-0.07
ENSG00000023228	NDUFS1	chr2	-	206152418	206152510	206149817	206149925	206153617	206153682	8.73e-07	-0.069
ENSG00000079435	LIPE	chr19	-	42406160	42406388	42405384	42405561	42407173	42407468	0.00703787	-0.152
ENSG00000127527	EPS15L1	chr19	-	16377121	16377254	16355238	16355851	16385128	16385211	6.51e-05	-0.23
ENSG00000139354	GAS2L3	chr12	+	100591735	100591856	100573710	100573785	100594874	100594922	0.0449053	-0.104
ENSG00000123374	CDK2	chr12	+	55969474	55969576	55968777	55968948	55971043	55971087	1.95e-09	-0.069
ENSG00000145642	SHISAL2B	chr5	+	64694086	64694199	64690441	64690814	64695506	64695664	1.28e-05	-0.123
ENSG00000168958	MFF	chr2	+	227347225	227347384	227340291	227340380	227355676	227355761	0.000125069	-0.112
ENSG00000168958	MFF	chr2	+	227352513	227352573	227346724	227347384	227355676	227355761	0.000159848	-0.087
ENSG00000183323	CCDC125	chr5	-	69306816	69306902	69303846	69303929	69307950	69308028	0.0295252	0.061
ENSG00000189339	SLC35E2B	chr1	-	1690975	1691393	1676377	1676846	1692448	1692644	2.37e-05	-0.064
ENSG00000170412	GPRC5C	chr17	+	74448822	74448915	74443084	74443912	74449334	74450580	0.000594304	-0.267
ENSG00000031003	FAM13B	chr5	-	138018954	138019146	138018301	138018514	138021030	138021197	0.000133694	-0.112
ENSG00000110536	PTPMT1	chr11	+	47569699	47569891	47565457	47565986	47571470	47571769	5.09e-06	-0.111
ENSG00000070610	GBA2	chr9	-	35741671	35741890	35740824	35741064	35744296	35744412	4.88e-09	-0.093
ENSG00000129315	CCNT1	chr12	-	48695998	48696162	48695758	48695829	48698137	48698183	0.00012742	-0.177
ENSG00000101004	NINL	chr20	-	25496662	25496803	25491350	25491525	25503951	25504104	0.00312434	-0.078
ENSG00000101004	NINL	chr20	-	25500839	25501010	25491350	25491525	25503951	25504104	0.000156292	-0.096
ENSG00000011451	WIZ	chr19	-	15431011	15431182	15429585	15430089	15436805	15437129	0.00692831	0.071
ENSG00000099785	2002-03-01	chr19	+	8418536	8418807	8413304	8413420	8421788	8421951	0.000116591	-0.242
ENSG00000181045	SLC26A11	chr17	+	80227817	80227960	80225581	80225916	80236927	80237010	0.0167849	-0.087
ENSG00000151778	SERP2	chr13	+	44390356	44390578	44379640	44379713	44397271	44397710	0.0259912	-0.08
ENSG00000164077	MON1A	chr3	-	49911525	49912011	49910118	49910884	49913219	49913359	6.13e-06	-0.29
ENSG00000156973	PDE6D	chr2	-	231737186	231737292	231732424	231733033	231738012	231738138	0.00121518	-0.052
ENSG00000075711	DLG1	chr3	-	197075836	197075870	197066703	197066754	197076585	197076685	0.00869736	-0.076
ENSG00000075711	DLG1	chr3	-	197076585	197076685	197075836	197075870	197081050	197081117	3.38e-08	0.084
ENSG00000258653	AC005520.1	chr14	+	73922065	73922206	73920979	73921105	73923394	73923522	3.38e-08	-0.196
ENSG00000149929	HIRIP3	chr16	-	29994647	29994843	29993639	29993808	29995102	29995217	0.0207402	-0.126
ENSG00000278259	MYO19	chr17	-	36498265	36498559	36495632	36496406	36499074	36499160	0.0017838	-0.069
ENSG00000076201	PTPN23	chr3	+	47404651	47404779	47396142	47396217	47405004	47405081	0.0111975	-0.095
ENSG00000243927	MRPS6	chr21	+	34125340	34125480	34073522	34073745	34142407	34143034	2.53e-05	-0.063
ENSG00000156411	ATP5MPL	chr14	-	103920939	103921208	103913960	103913984	103921469	103921501	0.0190353	-0.248
ENSG00000151500	THYN1	chr11	-	134248808	134248959	134248278	134248484	134249166	134249262	0.00573367	-0.078
ENSG00000063761	ADCK1	chr14	+	77887090	77887249	77859075	77859279	77899099	77899258	0.0169513	-0.072
ENSG00000164181	ELOVL7	chr5	-	60799179	60799230	60787333	60787431	60844159	60844215	0.0176651	0.059
ENSG00000172530	BANP	chr16	+	88006089	88006265	87984059	87984259	88018427	88018667	0.0227862	-0.069
ENSG00000259431	THTPA	chr14	+	23556742	23557304	23556006	23556343	23558694	23559574	0.00143908	-0.172
ENSG00000198925	ATG9A	chr2	-	219229009	219229174	219227769	219227813	219229534	219229618	0.0243456	-0.184
ENSG00000285407	AL033530.1	chr1	+	68920816	68920886	68881979	68882003	68942580	68943391	0.0226807	0.075
ENSG00000196730	DAPK1	chr9	+	87643375	87643468	87641968	87642058	87645894	87646014	1.13e-11	-0.08
ENSG00000196123	KIAA0895L	chr16	-	67178009	67178107	67175603	67176975	67178198	67178504	0.00388585	-0.052
ENSG00000100150	DEPDC5	chr22	+	31836998	31837155	31833914	31833980	31843094	31843212	0.0374299	-0.056
ENSG00000179912	R3HDM2	chr12	-	57292571	57292667	57289008	57289040	57295398	57295507	0.0132842	0.082
ENSG00000187742	SECISBP2	chr9	+	89319651	89319797	89318505	89318612	89325426	89325676	3.11e-05	-0.069
ENSG00000067445	TRO	chrX	+	54930740	54931031	54928602	54928710	54931203	54931431	0.0405629	-0.092
ENSG00000133739	LRRCC1	chr8	+	85109594	85109800	85107146	85107399	85110114	85110180	3.58e-06	0.21
ENSG00000183647	ZNF530	chr19	+	57604276	57604406	57599884	57600134	57612502	57612722	0.000492024	-0.139
ENSG00000121964	GTDC1	chr2	-	143957194	143957339	143952772	143952843	143970652	143970762	0.00958912	-0.126
ENSG00000167232	ZNF91	chr19	-	23373741	23373837	23357695	23362725	23395324	23395457	0.00464157	-0.066
ENSG00000167232	ZNF91	chr19	-	23374637	23374764	23359402	23362725	23395324	23395446	0.000904823	-0.092
ENSG00000100523	DDHD1	chr14	-	53051843	53051927	53043967	53046949	53054437	53054629	1.85e-05	0.184
ENSG00000167081	PBX3	chr9	+	125962101	125962214	125960683	125960849	125963011	125963101	0.00344215	-0.079
ENSG00000163374	YY1AP1	chr1	-	155688070	155688201	155680381	155680456	155688658	155688686	0.00211582	-0.054
ENSG00000185024	BRF1	chr14	-	105241264	105241414	105228819	105228913	105252506	105252579	4.28e-05	-0.131
ENSG00000204946	ZNF783	chr7	+	149289937	149290038	149287564	149287776	149292210	149292308	0.00011807	-0.183
ENSG00000102882	MAPK3	chr16	-	30115594	30115645	30114545	30114708	30116635	30116790	0.0125052	-0.054
ENSG00000095794	CREM	chr10	+	35137781	35137879	35126872	35127193	35148367	35148491	0.0102835	0.071
ENSG00000214021	TTLL3	chr3	+	9834680	9834907	9828959	9829395	9835093	9835208	0.0087565	-0.082
ENSG00000157578	LCA5L	chr21	-	39429130	39429211	39422411	39423490	39444134	39444201	7.77e-05	-0.245
ENSG00000178971	CTC1	chr17	-	8235830	8235959	8235052	8235285	8236082	8236342	0.048064	-0.066
ENSG00000178971	CTC1	chr17	-	8238030	8238242	8237374	8237519	8238391	8238629	0.0275637	-0.052
ENSG00000063169	BICRA	chr19	+	47675850	47675916	47673719	47673762	47679320	47679549	0.0498892	-0.051
ENSG00000152492	CCDC50	chr3	+	191375061	191375589	191369918	191370036	191380158	191380274	0.000304423	-0.189
ENSG00000117448	AKR1A1	chr1	+	45552435	45552563	45550542	45551155	45566568	45566688	0.017392	-0.108
ENSG00000117448	AKR1A1	chr1	+	45568484	45568684	45567981	45568177	45568926	45568999	0.0374267	-0.055
ENSG00000101751	POLI	chr18	+	54283742	54283815	54282859	54283015	54283921	54284013	0.00421988	0.067
ENSG00000149179	C11orf49	chr11	+	46987207	46987310	46936696	46936851	47052387	47052518	0.00184694	-0.074
ENSG00000198758	EPS8L3	chr1	-	109761718	109761773	109761494	109761559	109763821	109763904	0.0245908	-0.069
ENSG00000147050	KDM6A	chrX	+	45062646	45062748	45061323	45061419	45063421	45063817	0.000688699	0.124
ENSG00000109390	NDUFC1	chr4	-	139297384	139297443	139295731	139295960	139300601	139301210	0.0401974	0.097
ENSG00000108423	TUBD1	chr17	-	59874538	59874703	59866595	59866749	59886082	59886230	0.0343833	0.061
ENSG00000156976	EIF4A2	chr3	+	186788309	186788420	186787802	186787882	186789124	186789291	7.1e-08	0.059
ENSG00000102003	SYP	chrX	-	49194165	49194361	49193271	49193463	49198967	49199033	0	-0.143
ENSG00000102003	SYP	chrX	-	49197714	49197839	49193271	49193463	49198967	49199033	0	-0.086
ENSG00000135164	DMTF1	chr7	+	87194683	87194828	87193724	87194102	87195030	87195166	2.22e-08	-0.113
ENSG00000090905	TNRC6A	chr16	+	24793472	24793649	24789231	24791817	24794543	24794719	0.0001525	-0.083
ENSG00000151470	C4orf33	chr4	+	129106586	129106647	129102601	129102791	129109472	129109672	0.0488422	0.065
ENSG00000281398	SNHG4	chr5	+	139278326	139278496	139276120	139276150	139279050	139279129	0.0038658	0.126
ENSG00000172367	PDZD3	chr11	+	119187269	119187459	119186091	119186690	119187563	119187658	0.0412136	-0.098
ENSG00000135127	BICDL1	chr12	+	120074442	120074586	120072510	120072729	120080886	120081017	1.95e-05	-0.123
ENSG00000134490	TMEM241	chr18	-	23368714	23368750	23365633	23365668	23370215	23370261	0.000126389	0.148
ENSG00000123219	CENPK	chr5	-	65552492	65552549	65542801	65542848	65561496	65561564	0.0108993	0.219
ENSG00000147133	TAF1	chrX	+	71459149	71459251	71458240	71458366	71459551	71459708	0.00759014	-0.085
ENSG00000035115	SH3YL1	chr2	-	224867	224920	218779	219001	229965	230044	2.06e-05	0.082
ENSG00000161091	MFSD12	chr19	-	3542775	3542977	3538274	3538756	3544808	3544939	4.2e-08	-0.185
ENSG00000160293	VAV2	chr9	-	133787245	133787260	133785775	133785885	133788353	133788486	2.3e-10	0.118
ENSG00000170234	PWWP2A	chr5	-	160089505	160089610	160080650	160080770	160093100	160093180	0.00098736	-0.077
ENSG00000158106	RHPN1	chr8	+	143381267	143381344	143380588	143380783	143381571	143381718	0.0340018	-0.054
ENSG00000137992	DBT	chr1	-	100206229	100206301	100186918	100196422	100206444	100206636	4.5e-10	-0.079
ENSG00000116885	OSCP1	chr1	-	36420475	36420615	36418990	36419054	36422149	36422219	0.0193793	-0.079
ENSG00000088682	COQ9	chr16	+	57458245	57458350	57452800	57452936	57459564	57459597	0.0338931	-0.08
ENSG00000005175	RPAP3	chr12	-	47679492	47679594	47670106	47670345	47679703	47679774	0.00289114	-0.069
ENSG00000139496	NUP58	chr13	+	25319325	25319350	25315356	25315467	25320529	25320595	2.04e-07	0.051
ENSG00000119537	KDSR	chr18	-	63335256	63335358	63327725	63331901	63338799	63338883	0.00460023	-0.054
ENSG00000087076	HSD17B14	chr19	-	48813455	48813552	48813016	48813348	48815036	48815141	0.000153972	-0.262
ENSG00000138107	ACTR1A	chr10	-	102481836	102481898	102481131	102481172	102483010	102483103	0	-0.067
ENSG00000052126	PLEKHA5	chr12	+	19287472	19287556	19283279	19283745	19320561	19320624	2.83e-07	-0.069
ENSG00000132424	PNISR	chr6	-	99403828	99403882	99402539	99402710	99404602	99404702	6.87e-07	-0.084
ENSG00000137720	C11orf1	chr11	+	111883135	111883202	111882367	111882598	111883770	111883805	0.025185	0.06
ENSG00000114650	SCAP	chr3	-	47423932	47424045	47422441	47422536	47435007	47435137	0.00890951	-0.063
ENSG00000176406	RIMS2	chr8	+	104013441	104013621	103989304	103989421	104014505	104014615	0.0267835	0.189
ENSG00000249624	AP000295.1	chr21	+	33276595	33276753	33268393	33268517	33279751	33279918	4.41e-07	-0.051
ENSG00000137571	SLCO5A1	chr8	-	69676608	69676673	69667046	69673326	69679377	69679619	0.00447635	-0.138
ENSG00000181666	HKR1	chr19	+	37347189	37347316	37335168	37335257	37347776	37347872	0.00241374	-0.057
ENSG00000181666	HKR1	chr19	+	37357961	37358039	37347776	37347872	37362105	37363864	0.0124115	0.123
ENSG00000112759	SLC29A1	chr6	+	44226060	44226167	44223558	44223641	44227259	44227342	0.000123344	-0.103
ENSG00000263753	LINC00667	chr18	+	5240647	5241255	5240186	5240277	5241698	5241889	0.0163764	-0.112
ENSG00000162735	PEX19	chr1	-	160283529	160283639	160282943	160283109	160285054	160285141	2.4e-05	-0.113
ENSG00000188313	PLSCR1	chr3	-	146521832	146522053	146516902	146517167	146525604	146525647	0.000139429	-0.057
ENSG00000173727	AP000769.1	chr11	+	65455436	65455581	65455257	65455331	65455693	65456318	0.00306956	-0.088
ENSG00000249715	FER1L5	chr2	+	96647777	96647886	96646400	96646453	96649622	96649677	0.00219445	-0.142
ENSG00000125970	RALY	chr20	+	34065043	34065160	33993679	33994131	34072065	34072330	0.025488	-0.064
ENSG00000125970	RALY	chr20	+	34073818	34073866	34073562	34073635	34075873	34076039	0.000628056	0.055
ENSG00000023041	ZDHHC6	chr10	-	112440533	112440695	112438335	112438389	112442191	112442351	3.46e-07	-0.053
ENSG00000116750	UCHL5	chr1	-	193020306	193020381	193018404	193018820	193021096	193021195	0.00216546	0.171
ENSG00000132478	UNK	chr17	+	75808947	75809039	75784861	75784984	75809759	75809969	0.00176406	-0.071
ENSG00000141655	TNFRSF11A	chr18	+	62366707	62366760	62361679	62361793	62384750	62391292	0.0133409	-0.058
ENSG00000141655	TNFRSF11A	chr18	+	62368700	62369484	62361679	62361793	62384750	62391292	0.00713323	-0.074
ENSG00000168096	ANKS3	chr16	-	4726658	4726780	4724749	4724831	4734155	4734219	0.0170113	-0.09
ENSG00000169862	CTNND2	chr5	-	11083880	11083955	11082695	11082846	11110857	11111043	0.0364748	-0.078
ENSG00000205476	CCDC85C	chr14	-	99517087	99517183	99516187	99516286	99522132	99522240	0.00218841	-0.071
ENSG00000183943	PRKX	chrX	-	3641851	3641971	3626418	3626514	3655148	3655412	7.44e-05	-0.07
ENSG00000171456	ASXL1	chr20	+	32429900	32430053	32429337	32429431	32431320	32431484	0.0056402	-0.11
ENSG00000256825	AC026786.1	chr12	+	133191907	133192003	133187871	133188072	133202143	133202369	0.00029474	-0.11
ENSG00000256825	AC026786.1	chr12	+	133193427	133193533	133191907	133192003	133202143	133202369	0.000116106	-0.187
ENSG00000174839	DENND6A	chr3	-	57630420	57630523	57628810	57628885	57630714	57630824	4.92e-07	-0.07
ENSG00000144043	TEX261	chr2	-	70991829	70991983	70989576	70989816	70993695	70993775	6.77e-05	-0.066
ENSG00000121897	LIAS	chr4	+	39462195	39462289	39460789	39460962	39463524	39463605	0.0201282	-0.092
ENSG00000091972	CD200	chr3	+	112335942	112336017	112332499	112332701	112340901	112340983	0.0335088	-0.169
ENSG00000132437	DDC	chr7	-	50539914	50540028	50537859	50537979	50543884	50544113	2.2e-07	-0.134
ENSG00000278023	RDM1	chr17	-	35924603	35924772	35922154	35922675	35925514	35925637	0.0443921	-0.214
ENSG00000215067	ALOX12-AS1	chr17	-	7002483	7002620	6985108	6985540	7009795	7009889	0.0264293	0.101
ENSG00000160305	DIP2A	chr21	+	46504360	46504489	46498581	46498833	46509256	46509376	0.0377557	-0.051
ENSG00000114982	KANSL3	chr2	-	96602115	96602338	96601642	96601776	96602752	96602862	9.57e-07	-0.085
ENSG00000185596	WASH3P	chr15	+	101972595	101972694	101966069	101966223	101972900	101973047	0.00175246	-0.165
ENSG00000141736	ERBB2	chr17	+	39719786	39719834	39716973	39717480	39723318	39723457	0.0136112	-0.071
ENSG00000167528	ZNF641	chr12	-	48345344	48345474	48344598	48344712	48347251	48347343	0.0463648	-0.169
ENSG00000072518	MARK2	chr11	+	63903985	63904147	63903060	63903158	63904785	63905043	1.71e-07	-0.181
ENSG00000160190	SLC37A1	chr21	+	42514869	42514935	42514523	42514717	42518276	42518510	0.0152113	-0.071
ENSG00000105662	CRTC1	chr19	+	18768484	18768793	18765403	18765528	18775640	18775821	0.00010042	-0.052
ENSG00000105662	CRTC1	chr19	+	18771441	18771546	18765403	18765528	18775640	18775821	0.000186177	-0.233
ENSG00000196345	ZKSCAN7	chr3	+	44565486	44565655	44556929	44557470	44569924	44570128	0.00527892	-0.072
ENSG00000196345	ZKSCAN7	chr3	+	44568306	44568433	44556929	44557470	44569924	44570128	0.000862263	-0.125
ENSG00000182985	CADM1	chr11	-	115198405	115198438	115178643	115178775	115214607	115214780	0.0348046	0.058
ENSG00000117481	NSUN4	chr1	+	46346920	46347075	46344781	46345144	46352867	46352958	0.000208999	-0.098
ENSG00000142185	TRPM2	chr21	+	44427009	44427111	44426659	44426736	44435130	44435217	0.00265675	-0.138
ENSG00000189077	TMEM120A	chr7	-	75987537	75987602	75986982	75987428	75987717	75987810	0.0188379	-0.117
ENSG00000165282	PIGO	chr9	-	35095878	35095976	35095054	35095566	35096154	35096220	0.043243	0.265
ENSG00000126391	FRMD8	chr11	+	65389360	65389528	65387036	65387121	65394040	65394099	0.00627963	-0.06
ENSG00000126391	FRMD8	chr11	+	65393572	65393674	65387036	65387121	65394040	65394099	0.00167895	-0.074
ENSG00000198814	GK	chrX	+	30697731	30697749	30696616	30696683	30700413	30700449	8.65e-07	0.136
ENSG00000198814	GK	chrX	+	30727465	30727552	30724100	30724181	30728731	30729249	0.00714881	-0.079
ENSG00000118655	DCLRE1B	chr1	+	113906995	113907161	113905140	113905775	113908008	113908191	4.98e-09	-0.244
ENSG00000130713	EXOSC2	chr9	+	130698161	130698251	130697581	130697627	130699328	130699394	3.01e-09	-0.102
ENSG00000114956	DGUOK	chr2	+	73938909	73939022	73926825	73927052	73958145	73958245	0.0168953	-0.135
ENSG00000114956	DGUOK	chr2	+	73946718	73946906	73926874	73927052	73958145	73958245	0.0100071	-0.077
ENSG00000114956	DGUOK	chr2	+	73957124	73957240	73926825	73927052	73958145	73958245	7.86e-05	-0.124
ENSG00000100625	SIX4	chr14	-	60719759	60720445	60709527	60714203	60723211	60724134	0.0116316	-0.059
ENSG00000180998	GPR137C	chr14	+	52613670	52613718	52600112	52600341	52632159	52632309	0.0069435	0.081
ENSG00000178498	DTX3	chr12	+	57605570	57605731	57604820	57604858	57606189	57606252	0.00450953	-0.127
ENSG00000177663	IL17RA	chr22	+	17100354	17100481	17098774	17098887	17101995	17102043	0.000151188	-0.136
ENSG00000164087	POC1A	chr3	-	52096568	52096712	52075252	52075985	52122378	52122477	4.67e-05	-0.18
ENSG00000131697	NPHP4	chr1	-	5864337	5864517	5863889	5864033	5866372	5866458	0.0159365	-0.09
ENSG00000131697	NPHP4	chr1	-	5865101	5865273	5863889	5864033	5866372	5866458	0.00662622	-0.127
ENSG00000131697	NPHP4	chr1	-	5907114	5907222	5905631	5905780	5909151	5909213	0.00278721	-0.076
ENSG00000136169	SETDB2	chr13	+	49464020	49464056	49461096	49461162	49467863	49467960	0.00483273	0.177
ENSG00000196576	PLXNB2	chr22	-	50294718	50294778	50290099	50290597	50307552	50307603	0.0312603	-0.067
ENSG00000196236	XPNPEP3	chr22	+	40922332	40922513	40914238	40914324	40924361	40924482	0.0327663	-0.098
ENSG00000168003	SLC3A2	chr11	+	62876783	62876879	62856110	62856381	62881018	62881447	0.0116068	-0.121
ENSG00000136560	TANK	chr2	+	161161284	161161412	161160431	161160486	161179613	161180085	9.49e-05	0.101
ENSG00000158089	GALNT14	chr2	-	30924118	30924263	30912222	30912342	30929394	30929487	0.00716405	-0.06
ENSG00000158089	GALNT14	chr2	-	30924739	30924823	30912222	30912342	30929394	30929487	0.00660567	-0.074
ENSG00000069020	MAST4	chr5	+	67149388	67149589	67145143	67145379	67152636	67152866	0.00293206	0.086
ENSG00000148153	INIP	chr9	-	112701787	112701880	112694130	112694233	112717986	112718086	0.023072	-0.23
ENSG00000148153	INIP	chr9	-	112716460	112716541	112694033	112694233	112717986	112718086	0.0142592	-0.074
ENSG00000204576	PRR3	chr6	+	30558149	30558212	30556885	30557450	30561327	30561508	0.0207133	-0.178
ENSG00000145293	ENOPH1	chr4	+	82451042	82451245	82447919	82448021	82454721	82454854	8.1e-09	-0.058
ENSG00000241163	LINC00877	chr3	-	72060509	72060611	72059686	72060109	72060802	72061094	0.00336576	-0.116
ENSG00000111790	FGFR1OP2	chr12	+	26960514	26960628	26957600	26957743	26963341	26963455	0	0.159
ENSG00000176720	BOK	chr2	+	241559454	241559703	241558720	241558993	241570124	241570288	0.0455391	-0.155
ENSG00000176720	BOK	chr2	+	241562347	241562476	241558720	241558993	241570124	241570288	0.041769	-0.102
ENSG00000173599	PC	chr11	-	66954248	66954436	66952295	66952468	66958321	66958370	0.000100988	-0.06
ENSG00000143850	PLEKHA6	chr1	-	204223461	204223585	204218850	204222779	204228727	204228861	0.0339774	-0.051
ENSG00000060237	WNK1	chr12	+	871264	871348	862082	862270	878211	878361	0.000651991	-0.139
ENSG00000130669	PAK4	chr19	+	39168229	39168302	39125833	39125919	39169531	39169757	3.6e-05	-0.105
ENSG00000130669	PAK4	chr19	+	39172917	39173106	39169531	39169757	39173575	39174010	0.00427796	-0.063
ENSG00000138942	RNF185	chr22	+	31195468	31195581	31192683	31192702	31201497	31201615	0.0347476	-0.074
ENSG00000182541	LIMK2	chr22	+	31225719	31225819	31212238	31212424	31258290	31258426	0.000104405	-0.102
ENSG00000143776	CDC42BPA	chr1	-	227051880	227051985	227047926	227048010	227069776	227069853	7.57e-06	0.102
ENSG00000165568	AKR1E2	chr10	+	4833349	4833466	4830674	4830842	4835674	4835809	0.00237845	-0.154
ENSG00000167632	TRAPPC9	chr8	-	140426614	140426641	140405576	140405698	140435111	140435240	0.00661294	0.069
ENSG00000146950	SHROOM2	chrX	+	9890976	9891108	9873651	9873803	9894357	9896698	0.000157013	-0.06
ENSG00000100092	SH3BP1	chr22	+	37642538	37642737	37641373	37641478	37642894	37643006	0.0297894	-0.056
ENSG00000152969	JAKMIP1	chr4	-	6105472	6105967	6085419	6085629	6112721	6112997	0.0416519	-0.052
ENSG00000196169	KIF19	chr17	+	74341875	74341986	74328424	74328505	74342629	74342717	0.0138348	-0.081
ENSG00000213420	GPC2	chr7	-	100176206	100176365	100174684	100174765	100177033	100177367	0.00825546	-0.058
ENSG00000198001	IRAK4	chr12	+	43771037	43771104	43768102	43768272	43771219	43771365	0.0119628	-0.095
ENSG00000160953	MUM1	chr19	+	1358587	1358700	1358393	1358464	1360135	1361032	0.000102424	-0.099
ENSG00000242516	LINC00960	chr3	+	75673846	75674006	75673193	75673238	75675763	75675880	0.000154891	-0.279
ENSG00000106976	DNM1	chr9	+	128247923	128247935	128247374	128247486	128248582	128248753	1.03e-07	-0.142
ENSG00000133961	NUMB	chr14	-	73279280	73279424	73275215	73277293	73282358	73282505	1.58e-10	-0.227
ENSG00000133961	NUMB	chr14	-	73316389	73316422	73297210	73297285	73323129	73323204	2.28e-11	0.068
ENSG00000184465	WDR27	chr6	-	169670878	169670957	169670568	169670693	169672254	169672396	0.046798	0.062
ENSG00000106688	SLC1A1	chr9	+	4573906	4574014	4572203	4572388	4576000	4576123	0.000633684	-0.109
ENSG00000140688	C16orf58	chr16	-	31499301	31499407	31496848	31496950	31500685	31500731	0.0247406	-0.057
ENSG00000008382	MPND	chr19	+	4358082	4358172	4357514	4357585	4359162	4359255	0.00249382	-0.079
ENSG00000101126	ADNP	chr20	-	50928650	50928825	50903888	50904001	50930825	50931375	0.00236965	-0.088
ENSG00000198157	HMGN5	chrX	-	81118729	81118759	81116203	81116341	81121534	81121638	5.55e-07	-0.191
ENSG00000198157	HMGN5	chrX	-	81119787	81119817	81118431	81118485	81121534	81121672	0.00130832	0.163
ENSG00000228623	ZNF883	chr9	-	113011140	113011227	113001993	113002073	113012149	113012227	0.00314127	-0.057
ENSG00000102038	SMARCA1	chrX	-	129493039	129493075	129491940	129492093	129496749	129496871	0.0322944	-0.114
ENSG00000013563	DNASE1L1	chrX	-	154409111	154409196	154405433	154405655	154411890	154412112	0.0205048	-0.079
ENSG00000168010	ATG16L2	chr11	+	72827187	72827293	72826702	72826823	72828358	72828508	0.00168325	-0.052
ENSG00000260007	AC107871.1	chr15	-	68199540	68199681	68197528	68197628	68205244	68207680	9.26e-10	-0.308
ENSG00000117360	PRPF3	chr1	+	150327556	150327652	150325750	150325881	150328319	150328466	1.41e-11	-0.054
ENSG00000138050	THUMPD2	chr2	-	39757247	39757368	39755888	39755960	39761330	39761418	0.0010091	-0.108
ENSG00000166444	ST5	chr11	-	8702571	8702720	8698932	8698974	8707084	8707225	0.0256755	-0.053
ENSG00000088367	EPB41L1	chr20	+	36173763	36173954	36154749	36154896	36175550	36175715	0.000586876	-0.167
ENSG00000184635	ZNF93	chr19	+	19915279	19915406	19900927	19901091	19916559	19916655	0.00394076	-0.064
ENSG00000141252	VPS53	chr17	-	661808	661895	655837	655953	697417	697484	0.011594	-0.089
ENSG00000116791	CRYZ	chr1	-	74707102	74707204	74706898	74706994	74710097	74710247	0.000577172	0.087
ENSG00000072195	SPEG	chr2	+	219451624	219451807	219450669	219451279	219461881	219462057	0.014541	-0.112
ENSG00000105429	MEGF8	chr19	+	42360774	42361006	42359097	42359242	42362089	42362213	0.000105182	-0.055
ENSG00000174718	KIAA1551	chr12	+	31970188	31970356	31960776	31960871	31992377	31992941	0.000327928	0.144
ENSG00000174718	KIAA1551	chr12	+	31980877	31985957	31970188	31970356	31987238	31987322	0.00286337	0.098
ENSG00000174718	KIAA1551	chr12	+	31987238	31987322	31960776	31960871	31992377	31992941	0.00360931	0.081
ENSG00000272886	DCP1A	chr3	-	53304176	53304290	53292068	53292827	53312240	53312379	0.0224713	-0.074
ENSG00000153956	CACNA2D1	chr7	-	81983313	81983334	81982566	81982627	81984634	81984711	0.0481673	0.07
ENSG00000100099	HPS4	chr22	-	26466050	26466104	26465454	26465551	26466225	26466262	0.0184112	0.089
ENSG00000134291	TMEM106C	chr12	+	47965281	47965345	47964208	47964423	47968132	47968211	9.98e-13	-0.07
ENSG00000134291	TMEM106C	chr12	+	47967207	47967261	47964208	47964423	47968132	47968171	0	-0.089
ENSG00000213995	NAXD	chr13	+	110625189	110625278	110624233	110624279	110627438	110627547	5.23e-06	-0.081
ENSG00000213995	NAXD	chr13	+	110637128	110637249	110635467	110635588	110638377	110639993	1.57e-07	-0.079
ENSG00000139540	SLC39A5	chr12	+	56237149	56237340	56236930	56237011	56237587	56237846	0.0253994	-0.172
ENSG00000088387	DOCK9	chr13	-	98825871	98825940	98824397	98824504	98826829	98826887	0.00505942	-0.067
ENSG00000115020	PIKFYVE	chr2	+	208274020	208274053	208273583	208273733	208285725	208285933	0.00400239	0.15
ENSG00000007376	RPUSD1	chr16	-	787067	787179	786826	786928	787353	787477	2.02e-05	-0.108
ENSG00000162542	TMCO4	chr1	-	19745531	19745651	19740776	19740941	19746455	19746599	0.00217302	-0.137
ENSG00000105552	BCAT2	chr19	-	48806516	48806717	48800186	48800297	48810983	48811020	1.44e-07	-0.124
ENSG00000105552	BCAT2	chr19	-	48806999	48807074	48800186	48800297	48810983	48811020	5.26e-05	-0.14
ENSG00000163864	NMNAT3	chr3	-	139578871	139579055	139560215	139561392	139627615	139627764	0.00842687	-0.083
ENSG00000006625	GGCT	chr7	-	30500535	30500681	30498802	30498938	30504568	30504799	3.5e-06	-0.1
ENSG00000245958	AC093752.1	chr4	+	119457970	119458077	119454895	119455133	119460182	119460242	0.00158953	0.062
ENSG00000090989	EXOC1	chr4	+	55888887	55888932	55882726	55883928	55890222	55890386	0.00773338	-0.073
ENSG00000205581	HMGN1	chr21	-	39347378	39347478	39345829	39345958	39348291	39348339	0.000197741	0.205
ENSG00000117153	KLHL12	chr1	-	202893238	202893425	202891099	202892659	202894183	202894282	0.000134549	-0.09
ENSG00000117153	KLHL12	chr1	-	202895521	202895717	202894590	202894749	202909009	202909124	0.000277719	-0.077
ENSG00000117153	KLHL12	chr1	-	202896853	202896960	202894590	202894749	202909009	202909124	0.000338788	-0.069
ENSG00000159147	DONSON	chr21	-	33582164	33582246	33581950	33582055	33584589	33584768	0.000379035	0.101
ENSG00000159147	DONSON	chr21	-	33583487	33583666	33581950	33582055	33584589	33584768	0.000669911	0.105
ENSG00000176715	ACSF3	chr16	+	89114338	89114487	89112091	89112246	89120800	89120913	0.0107371	-0.073
ENSG00000090006	LTBP4	chr19	+	40612072	40612192	40611858	40611984	40613064	40613196	0.00619853	-0.081
ENSG00000107371	EXOSC3	chr9	-	37781985	37782137	37779713	37780880	37783913	37784063	0.00663152	-0.089
ENSG00000140995	DEF8	chr16	+	89949416	89949513	89947924	89948814	89954242	89954376	8.78e-06	-0.194
ENSG00000100889	PCK2	chr14	+	24103159	24103255	24102674	24102890	24103509	24103722	0.0362131	-0.1
ENSG00000174628	IQCK	chr16	+	19763847	19764112	19733697	19733827	19788837	19788922	0.0312394	-0.219
ENSG00000117859	OSBPL9	chr1	+	51756319	51756358	51750144	51750195	51760689	51760780	0.000882699	0.055
ENSG00000063241	ISOC2	chr19	-	55455635	55455845	55455259	55455330	55456348	55456489	7.78e-09	-0.178
ENSG00000132382	MYBBP1A	chr17	-	4540347	4540484	4538901	4539967	4541462	4541564	7.57e-05	-0.052
ENSG00000042286	AIFM2	chr10	-	70121091	70121211	70120506	70120599	70123404	70123520	0.00950173	-0.131
ENSG00000166012	TAF1D	chr11	-	93730676	93730712	93730193	93730447	93731149	93731216	0.000831227	0.074
ENSG00000160087	UBE2J2	chr1	-	1266097	1266290	1263345	1263386	1267732	1267992	0.0105373	-0.183
ENSG00000059691	GATB	chr4	-	151672761	151672896	151670503	151671302	151679812	151679891	0.0102477	-0.062
ENSG00000196141	SPATS2L	chr2	+	200439121	200439328	200419249	200419496	200440648	200440784	0.00443006	-0.087
ENSG00000172671	ZFAND4	chr10	-	45651965	45652033	45648293	45648534	45663541	45663842	0.0321152	-0.158
ENSG00000172671	ZFAND4	chr10	-	45652983	45653059	45651965	45652033	45663541	45663842	0.0136112	0.167
ENSG00000136717	BIN1	chr2	-	127052254	127052362	127051153	127051243	127059010	127059155	0.0125326	-0.06
ENSG00000136717	BIN1	chr2	-	127053904	127054012	127050801	127050912	127057472	127057601	0.000893591	-0.357
ENSG00000136717	BIN1	chr2	-	127068162	127068255	127063932	127064018	127068923	127069031	3.5e-11	-0.226
ENSG00000168137	SETD5	chr3	+	9429826	9430051	9428822	9429009	9433844	9433950	0.00625159	-0.132
ENSG00000078487	ZCWPW1	chr7	-	100401888	100402041	100400852	100401336	100403693	100403785	0.000739125	-0.096
ENSG00000115042	FAHD2A	chr2	+	95406940	95407157	95405552	95405803	95412433	95412542	0.0242998	-0.125
ENSG00000124570	SERPINB6	chr6	-	2961893	2962029	2959167	2959342	2966399	2970743	0.0408028	-0.211
ENSG00000163472	TMEM79	chr1	+	156285183	156285983	156282947	156283065	156286259	156286473	0.00880672	-0.167
ENSG00000163472	TMEM79	chr1	+	156286259	156286473	156282934	156283065	156291384	156291525	0.0165814	-0.06
ENSG00000138658	ZGRF1	chr4	-	112623816	112623876	112620001	112620190	112631929	112632010	0.0304825	-0.063
ENSG00000136104	RNASEH2B	chr13	+	50953904	50953984	50949462	50949505	50956357	50956765	0.0015543	-0.052
ENSG00000164211	STARD4	chr5	-	111501961	111502088	111500146	111501116	111506329	111506379	1.81e-10	-0.161
ENSG00000164211	STARD4	chr5	-	111507328	111507442	111506329	111506379	111512384	111512471	5.07e-08	-0.125
ENSG00000099817	POLR2E	chr19	-	1093755	1093903	1091791	1091907	1095258	1095336	0.00485221	0.09
ENSG00000065029	ZNF76	chr6	+	35293750	35293915	35292880	35293044	35294455	35294552	0.00171957	-0.093
ENSG00000176393	RNPEP	chr1	+	201989382	201989531	201988903	201989044	201996146	201996263	9.29e-08	-0.105
ENSG00000118900	UBN1	chr16	+	4877384	4877474	4876870	4877111	4880082	4880445	0.00194482	-0.067
ENSG00000108639	SYNGR2	chr17	+	78171509	78171649	78170816	78171054	78171738	78173527	0.0115547	-0.074
ENSG00000084072	PPIE	chr1	+	39762516	39762651	39752909	39753052	39763688	39763914	0.040882	-0.192
ENSG00000183010	PYCR1	chr17	-	81934325	81934489	81932383	81933376	81934925	81935147	0.000785015	-0.063
ENSG00000183010	PYCR1	chr17	-	81934652	81934745	81932920	81933376	81934925	81935147	5.26e-05	-0.073
ENSG00000079805	DNM2	chr19	+	10796060	10796199	10795371	10795439	10797379	10797518	0.0187923	0.101
ENSG00000079805	DNM2	chr19	+	10797379	10797518	10796060	10796199	10798485	10798572	1.61e-06	-0.086
ENSG00000118482	PHF3	chr6	+	63684128	63685911	63679999	63680161	63691736	63692043	1.11e-05	0.074
ENSG00000143363	PRUNE1	chr1	+	151018466	151018669	151017811	151017904	151027232	151027327	0.00869736	-0.144
ENSG00000143363	PRUNE1	chr1	+	151025514	151025673	151017811	151017904	151027232	151027327	0.000387573	-0.082
ENSG00000196459	TRAPPC2	chrX	-	13734049	13734185	13719870	13719982	13734524	13734545	1.99e-06	-0.19
ENSG00000103540	CCP110	chr16	+	19548514	19548600	19546848	19548014	19551195	19551622	0.0324016	-0.068
ENSG00000058335	RASGRF1	chr15	-	78973302	78973420	78971865	78971934	78980619	78980699	0.020149	-0.241
ENSG00000105865	DUS4L	chr7	+	107573703	107573883	107571144	107571266	107575187	107575310	0.00219098	-0.157
ENSG00000112290	WASF1	chr6	-	110160634	110160732	110127468	110127629	110179438	110179702	0.00487535	0.106
ENSG00000180398	MCFD2	chr2	-	46909022	46909177	46907528	46907969	46915722	46915761	0.00150277	-0.051
ENSG00000180398	MCFD2	chr2	-	46910779	46910873	46907809	46907969	46915722	46915810	0.014386	-0.078
ENSG00000215252	GOLGA8B	chr15	-	34552894	34553091	34551137	34551276	34553744	34553956	0.00907371	-0.329
ENSG00000188690	UROS	chr10	-	125798064	125798145	125796102	125796188	125807412	125807487	2.3e-06	-0.098
ENSG00000091039	OSBPL8	chr12	-	76459858	76459895	76450850	76450988	76487509	76487618	0.00428358	-0.138
ENSG00000071054	MAP4K4	chr2	+	101860824	101860986	101859642	101859864	101864929	101865036	0.00745246	-0.096
ENSG00000109920	FNBP4	chr11	-	47725736	47725836	47724471	47724778	47731373	47731561	8.36e-07	-0.064
ENSG00000160781	PAQR6	chr1	-	156245141	156245238	156244689	156244911	156245534	156245661	0.0300647	-0.218
ENSG00000078668	VDAC3	chr8	+	42396655	42396680	42395083	42395133	42398711	42398864	0.00414446	0.064
ENSG00000174938	SEZ6L2	chr16	-	29872704	29872743	29872408	29872526	29873239	29873431	0.0129103	0.068
ENSG00000100325	ASCC2	chr22	-	29825621	29825780	29825086	29825257	29832244	29832342	0.00421416	-0.056
ENSG00000100359	SGSM3	chr22	+	40401592	40401675	40400695	40400813	40402138	40402205	3.52e-10	-0.165
ENSG00000127914	AKAP9	chr7	+	91992157	91992211	91980288	91980333	91992884	91993055	8.96e-11	0.242
ENSG00000114544	SLC41A3	chr3	-	126050942	126051050	126033606	126033678	126067946	126068180	0.0294556	-0.061
ENSG00000177830	CHID1	chr11	-	908541	908645	904705	904859	910774	910831	4.1e-06	-0.057
ENSG00000076864	RAP1GAP	chr1	-	21665210	21665317	21649760	21649796	21669253	21669301	0.0421086	-0.109
ENSG00000171105	INSR	chr19	-	7150496	7150532	7142815	7143090	7152725	7152927	0.000104599	0.074
ENSG00000136153	LMO7	chr13	+	75809153	75809183	75804226	75804541	75817160	75817278	1e-06	0.218
ENSG00000115827	DCAF17	chr2	+	171457970	171458075	171453123	171453213	171468887	171469030	0.00879542	-0.136
ENSG00000053438	NNAT	chr20	+	37522357	37522438	37521214	37521403	37522666	37523690	0.000596338	0.121
ENSG00000138709	LARP1B	chr4	+	128091346	128091512	128082164	128082305	128098185	128098330	0.00799489	-0.07
ENSG00000267041	ZNF850	chr19	-	36761642	36761738	36743484	36750804	36762304	36762431	0.0177238	-0.09
ENSG00000174672	BRSK2	chr11	+	1456954	1457049	1456597	1456687	1459191	1459239	0.00250906	-0.098
ENSG00000185252	ZNF74	chr22	+	20395332	20395418	20394114	20394662	20400631	20400758	0.0102111	-0.128
ENSG00000112130	RNF8	chr6	+	37376925	37377033	37368377	37369218	37390741	37391062	0.0313757	-0.061
ENSG00000137868	STRA6	chr15	-	74196007	74196147	74194386	74195675	74202154	74202282	1.23e-05	-0.057
ENSG00000135318	NT5E	chr6	+	85490507	85490657	85489493	85489599	85491976	85492177	0.00056572	-0.071
ENSG00000108591	DRG2	chr17	+	18098269	18098359	18093812	18093973	18103800	18103889	7.46e-05	-0.054
ENSG00000198715	GLMP	chr1	-	156294758	156295016	156294364	156294565	156295525	156295672	1.57e-07	-0.12
ENSG00000134452	FBH1	chr10	+	5903019	5903175	5890230	5890346	5906036	5906621	0.0078379	-0.06
ENSG00000117595	IRF6	chr1	-	209801239	209801416	209796347	209796552	209805946	209806044	0.0257716	-0.087
ENSG00000173511	VEGFB	chr11	+	64236253	64236327	64235457	64235500	64237186	64237222	3.73e-06	-0.06
ENSG00000124193	SRSF6	chr20	+	43459152	43459420	43458360	43458509	43459770	43459895	0.00011287	-0.118
ENSG00000275052	PPP4R3B	chr2	-	55578246	55578342	55577314	55577356	55579678	55579781	0.000766353	0.118
ENSG00000183570	PCBP3	chr21	+	45728675	45728748	45643693	45643868	45735391	45735429	0.0389348	-0.08
ENSG00000197444	OGDHL	chr10	-	49737785	49737858	49736356	49736520	49737946	49738072	0.0023044	-0.116
ENSG00000197444	OGDHL	chr10	-	49739660	49739839	49738190	49738262	49742827	49742978	0.00278967	-0.181
ENSG00000197444	OGDHL	chr10	-	49740709	49740837	49738190	49738262	49742827	49742978	0.0192867	-0.13
ENSG00000220804	LINC01881	chr2	+	242138783	242138888	242122292	242122455	242159348	242159498	0.0112463	0.19
ENSG00000163666	HESX1	chr3	-	57199761	57200028	57198752	57198952	57226295	57226521	0.000538331	-0.134
ENSG00000136960	ENPP2	chr8	-	119572175	119572250	119570704	119570841	119580115	119580167	6.1e-13	0.074
ENSG00000047578	KIAA0556	chr16	+	27648603	27648735	27631064	27631162	27654607	27654736	0.0319541	-0.065
ENSG00000047578	KIAA0556	chr16	+	27754172	27754251	27751718	27751924	27761412	27761590	0.027035	-0.11
ENSG00000176225	RTTN	chr18	-	70127501	70127741	70121555	70121700	70128357	70128546	0.00288796	-0.056
ENSG00000173988	LRRC63	chr13	+	46227511	46228189	46213001	46213119	46228664	46228733	0.0300842	-0.268
ENSG00000173988	LRRC63	chr13	+	46228664	46228733	46213001	46213119	46234191	46234349	0.00363969	-0.077
ENSG00000188321	ZNF559	chr19	+	9337795	9337858	9324251	9324780	9338493	9338582	1.9e-07	-0.234
ENSG00000204427	ABHD16A	chr6	-	31701273	31701340	31700941	31701028	31703149	31703444	0.000148144	-0.071
ENSG00000204427	ABHD16A	chr6	-	31702073	31702130	31700941	31701028	31703149	31703311	0.00034458	-0.063
ENSG00000198885	ITPRIPL1	chr2	+	96325746	96325849	96325407	96325565	96326641	96328326	0.0126439	-0.183
ENSG00000140859	KIFC3	chr16	-	57788574	57788713	57772222	57772288	57794998	57795141	1.36e-05	-0.1
ENSG00000139613	SMARCC2	chr12	-	56172936	56173029	56172584	56172704	56173695	56173849	4.78e-10	-0.078
ENSG00000203875	SNHG5	chr6	-	85677794	85677875	85677328	85677492	85677953	85678032	0.000800305	-0.089
ENSG00000268790	AC008764.4	chr19	-	16659954	16660000	16659394	16659447	16660084	16660104	0.000671215	-0.207
ENSG00000188735	TMEM120B	chr12	+	121774657	121774722	121773420	121773513	121775061	121775130	0.000327928	-0.1
ENSG00000180957	PITPNB	chr22	-	27854853	27854939	27851668	27853663	27858386	27858509	8.4e-12	-0.12
ENSG00000168591	TMUB2	chr17	+	44189410	44189588	44188934	44189299	44190500	44191226	0.00507115	-0.12
ENSG00000115568	ZNF142	chr2	-	218651700	218651822	218650358	218650526	218656149	218656463	0.0182714	-0.174
ENSG00000159023	EPB41	chr1	+	29058588	29058645	29053103	29053312	29058810	29058852	0.00261888	-0.058
ENSG00000159023	EPB41	chr1	+	29096154	29096604	29064981	29065158	29097806	29097904	0.0204913	-0.093
ENSG00000163331	DAPL1	chr2	+	158807054	158807115	158804281	158804369	158815704	158815993	0.0466353	0.053
ENSG00000257335	MGAM	chr7	+	142064383	142064522	142063498	142063586	142065334	142065468	8.34e-08	-0.054
ENSG00000099834	CDHR5	chr11	-	619305	619390	617953	618111	619473	619587	4.49e-09	-0.071
ENSG00000165801	ARHGEF40	chr14	+	21078372	21078488	21078176	21078272	21078883	21079010	6.13e-06	-0.079
ENSG00000123240	OPTN	chr10	+	13108137	13108289	13100172	13100302	13109111	13109288	9.81e-05	-0.063
ENSG00000196208	GREB1	chr2	+	11562462	11562582	11556453	11556771	11576352	11576535	0.0136511	-0.104
ENSG00000196208	GREB1	chr2	+	11566479	11566656	11556453	11556771	11576352	11576535	0.0268658	-0.051
ENSG00000153560	UBP1	chr3	-	33408689	33408797	33402800	33402904	33409235	33409346	0.00435843	0.09
ENSG00000164118	CEP44	chr4	+	174316529	174316567	174316165	174316290	174317334	174318665	8.68e-06	0.133
ENSG00000090621	PABPC4	chr1	-	39563835	39563922	39563613	39563741	39564470	39564542	7.12e-05	-0.073
ENSG00000146707	POMZP3	chr7	-	76611721	76611813	76609985	76610215	76618182	76618300	0.0187923	-0.174
ENSG00000224093	AL109613.1	chr1	+	93598916	93598990	93594389	93594449	93599160	93599740	0.00159725	-0.138
ENSG00000147121	KRBOX4	chrX	+	46471141	46471185	46463197	46463293	46472749	46474639	0.00200888	0.12
ENSG00000003989	SLC7A2	chr8	+	17554559	17554699	17551763	17551986	17558294	17558397	2.95e-06	-0.09
ENSG00000141380	SS18	chr18	-	26035830	26035923	26035004	26035127	26038554	26038659	8.84e-08	0.16
ENSG00000132640	BTBD3	chr20	+	11919085	11919176	11918333	11918601	11919717	11919836	4.14e-13	-0.11
ENSG00000111321	LTBR	chr12	+	6390111	6390340	6388799	6388825	6390659	6390735	4.42e-05	-0.055
ENSG00000174197	MGA	chr15	+	41742545	41743172	41739905	41740203	41748636	41748927	0.012087	-0.123
ENSG00000167619	TMEM145	chr19	+	42317708	42317881	42316869	42316963	42320316	42320437	0.0433575	-0.11
ENSG00000084110	HAL	chr12	-	95976428	95976498	95972661	95974372	95976597	95976706	0.000882699	-0.208
ENSG00000231607	DLEU2	chr13	-	50075558	50075653	50068096	50068163	50081822	50081978	0.00887567	0.062
ENSG00000204580	DDR1	chr6	+	30885624	30885680	30884537	30884710	30888687	30888814	0.0455129	0.058
ENSG00000068654	POLR1A	chr2	-	86045277	86045360	86042973	86043195	86045616	86045769	0.0487581	-0.058
ENSG00000143303	RRNAD1	chr1	+	156734008	156734493	156733376	156733520	156735724	156735909	0.00804231	-0.157
ENSG00000163125	RPRD2	chr1	+	150441880	150441958	150440922	150441023	150443230	150443283	0.0395531	0.057
ENSG00000105053	VRK3	chr19	-	50009235	50009385	50007568	50007826	50016023	50016163	0.00300327	-0.054
ENSG00000124588	NQO2	chr6	+	3015529	3015643	3012543	3012674	3016883	3016985	8.58e-08	-0.195
ENSG00000167733	HSD11B1L	chr19	+	5684988	5685119	5684780	5684905	5687281	5687304	9.65e-05	-0.168
ENSG00000167733	HSD11B1L	chr19	+	5686415	5686527	5684818	5684905	5686899	5686991	0.0168712	-0.105
ENSG00000167733	HSD11B1L	chr19	+	5686899	5686991	5684818	5684905	5687281	5687304	0.0174569	-0.08
ENSG00000119523	ALG2	chr9	-	99220978	99221137	99216425	99218836	99221546	99221942	0.000273045	-0.057
ENSG00000152952	PLOD2	chr3	-	146077861	146077924	146076781	146076895	146079115	146079257	0.0324531	0.066
ENSG00000161996	WDR90	chr16	+	651823	652039	651643	651747	652466	652535	6.85e-06	-0.152
ENSG00000225746	MEG8	chr14	+	100953963	100954046	100951431	100951494	100954921	100955006	2.68e-05	-0.092
ENSG00000165322	ARHGAP12	chr10	-	31852516	31852597	31843460	31843586	31861394	31861658	0.0189609	-0.056
ENSG00000165322	ARHGAP12	chr10	-	31854065	31854206	31843460	31843586	31861394	31861658	0.0487581	-0.114
ENSG00000010322	NISCH	chr3	+	52480878	52481037	52480183	52480295	52484512	52484637	0.0263234	-0.106
ENSG00000196476	C20orf96	chr20	-	289558	289676	283962	284081	290258	290307	0.00163718	-0.112
ENSG00000005189	REXO5	chr16	+	20843933	20844026	20839852	20840468	20844628	20844662	0.0304034	-0.121
ENSG00000269893	SNHG8	chr4	+	118278943	118279137	118278757	118278792	118279388	118279431	1.79e-05	-0.117
ENSG00000174151	CYB561D1	chr1	+	109494519	109494623	109494079	109494154	109495142	109495180	0.00779014	-0.21
ENSG00000115414	FN1	chr2	-	215380810	215381080	215379129	215379317	215382211	215382325	0.0121112	-0.11
ENSG00000171649	ZIK1	chr19	+	57584951	57584990	57584141	57584389	57588538	57588665	0.0282468	-0.089
ENSG00000102858	MGRN1	chr16	+	4680031	4680097	4677462	4677572	4681549	4681776	2.4e-10	-0.179
ENSG00000155897	ADCY8	chr8	-	130884563	130884761	130867845	130867946	130903771	130904042	0.0389568	-0.062
ENSG00000103423	DNAJA3	chr16	+	4454810	4454927	4449553	4450497	4455545	4456772	0.00507306	-0.053
ENSG00000131323	TRAF3	chr14	+	102830333	102830472	102777556	102777675	102870184	102870446	0.00131293	-0.088
ENSG00000251503	CENPS-CORT	chr1	+	10442264	10442441	10434656	10434690	10451376	10451411	0.00192508	-0.081
ENSG00000152642	GPD1L	chr3	+	32138586	32138727	32128075	32128253	32140227	32140366	0.000411868	-0.06
ENSG00000150433	TMEM218	chr11	-	125110490	125110549	125102733	125102809	125111538	125111589	0.0111593	0.093
ENSG00000128159	TUBGCP6	chr22	-	50220250	50221874	50219956	50220015	50222027	50222102	0.0018403	-0.058
ENSG00000174446	SNAPC5	chr15	-	66495329	66495419	66493812	66494552	66497641	66497750	0.0496364	-0.101
ENSG00000196295	GARS-DT	chr7	-	30561465	30562128	30550635	30550781	30563730	30563998	9.05e-05	-0.165
ENSG00000196295	GARS-DT	chr7	-	30579230	30579314	30574703	30574881	30585329	30585479	5.37e-05	-0.17
ENSG00000196295	GARS-DT	chr7	-	30584710	30584808	30574703	30574881	30585329	30585479	2.43e-06	-0.287
ENSG00000186318	BACE1	chr11	-	117293870	117294008	117293053	117293188	117295130	117295347	0	-0.064
ENSG00000136636	KCTD3	chr1	+	215578000	215578081	215577669	215577728	215578999	215579137	1.1e-11	-0.071
ENSG00000126460	PRRG2	chr19	+	49588496	49588632	49583912	49583952	49589899	49590052	4.84e-07	-0.078
ENSG00000105357	MYH14	chr19	+	50224153	50224177	50223246	50223349	50225584	50225677	1.6e-06	-0.063
ENSG00000166140	ZFYVE19	chr15	+	40812698	40812902	40810648	40810757	40813337	40813417	0.0101104	-0.098
ENSG00000111271	ACAD10	chr12	+	111729805	111729956	111727961	111728143	111736830	111737004	0.0283728	-0.139
ENSG00000055332	EIF2AK2	chr2	-	37107473	37107527	37099209	37107395	37109193	37109295	0.0191176	0.054
ENSG00000106477	CEP41	chr7	-	130400038	130400254	130393770	130399039	130400706	130400821	0.00121483	-0.183
ENSG00000196914	ARHGEF12	chr11	+	120429711	120429831	120429439	120429517	120431770	120431911	0.00159051	-0.062
ENSG00000204934	ATP6V0E2-AS1	chr7	-	149870241	149870351	149867772	149869858	149873223	149873845	0.00758169	-0.146
ENSG00000204934	ATP6V0E2-AS1	chr7	-	149871641	149871796	149867696	149869858	149873223	149873842	0.0125052	-0.119
ENSG00000284707	AC079781.5	chr7	-	97869777	97869813	97868907	97869179	97872350	97872449	8.64e-10	0.116
ENSG00000066084	DIP2B	chr12	+	50671185	50671398	50660193	50660319	50674473	50674629	0.00296555	-0.059
ENSG00000174669	SLC29A2	chr11	-	66371243	66371325	66369368	66369532	66371562	66371611	0.0140153	-0.073
ENSG00000198752	CDC42BPB	chr14	-	102954197	102954275	102952497	102952603	102954601	102954688	9.61e-05	-0.121
ENSG00000162782	TDRD5	chr1	+	179621034	179621091	179618598	179618682	179630766	179630920	0.0441495	-0.084
ENSG00000138101	DTNB	chr2	-	25383835	25383889	25379289	25379323	25387288	25387378	0.00113082	-0.186
ENSG00000258466	AL049779.1	chr14	-	67663028	67663190	67662476	67662535	67690211	67690367	0.0029236	-0.114
ENSG00000140451	PIF1	chr15	-	64817945	64818091	64816573	64816765	64818256	64818344	0.0201479	-0.192
ENSG00000140451	PIF1	chr15	-	64819846	64820019	64819036	64819223	64820981	64821088	0.0278053	-0.121
ENSG00000113648	H2AFY	chr5	-	135360496	135360607	135345967	135346057	135388921	135389059	0.0243665	-0.112
ENSG00000203667	COX20	chr1	+	244841943	244842058	244835321	244835756	244842194	244842258	0.000481846	-0.092
ENSG00000213742	ZNF337-AS1	chr20	+	25674896	25675078	25673851	25674007	25676935	25677052	0.0127137	-0.24
ENSG00000163995	ABLIM2	chr4	-	7983546	7983554	7983263	7983344	8008058	8008197	0.0125052	-0.235
ENSG00000163995	ABLIM2	chr4	-	7992865	7992927	7983546	7983554	8008058	8008197	0.0140751	0.1
ENSG00000204344	STK19	chr6	+	31979413	31979553	31978902	31978998	31980450	31980548	0.00219098	-0.069
ENSG00000119844	AFTPH	chr2	+	64579485	64581273	64572945	64573068	64585421	64585545	0.000195432	-0.061
ENSG00000173826	KCNH6	chr17	+	63544011	63544119	63543575	63543660	63544248	63544411	0.00291421	-0.054
ENSG00000170473	PYM1	chr12	-	55914275	55914366	55903386	55903480	55927075	55927111	0.0384481	-0.075
ENSG00000076685	NT5C2	chr10	-	103105357	103105381	103101234	103101326	103105705	103105801	0.000429332	0.073
ENSG00000133030	MPRIP	chr17	+	17180606	17180669	17180002	17180088	17184822	17185560	0.0397416	0.063
ENSG00000164756	SLC30A8	chr8	+	117146818	117146848	117135026	117135398	117146953	117147138	3.27e-05	0.125
ENSG00000164756	SLC30A8	chr8	+	117152943	117153090	117146953	117147153	117157690	117157844	4.14e-13	-0.057
ENSG00000154114	TBCEL	chr11	+	121035732	121035944	121024120	121024291	121045673	121045823	0.00584983	0.079
ENSG00000183856	IQGAP3	chr1	-	156554234	156554392	156551973	156552095	156556532	156556693	0.000214097	-0.133
ENSG00000159423	ALDH4A1	chr1	-	18876314	18876467	18875381	18875503	18877207	18877255	0.0380151	-0.054
ENSG00000139436	GIT2	chr12	-	109945259	109945349	109939164	109939247	109947255	109947504	0.00296279	0.052
ENSG00000113810	SMC4	chr3	+	160400599	160400965	160399637	160399749	160402675	160402867	0.00273295	-0.182
ENSG00000072134	EPN2	chr17	+	19331852	19332068	19329560	19329647	19335404	19336715	8.16e-07	-0.132
ENSG00000159214	CCDC24	chr1	+	43992522	43992639	43991846	43992004	43993889	43995162	0.000429651	-0.152
ENSG00000044446	PHKA2	chrX	-	18951103	18951272	18948743	18948826	18952493	18952541	0.00222687	-0.087
ENSG00000182628	SKA2	chr17	-	59119318	59119495	59109950	59112345	59155130	59155184	0.00243873	0.089
ENSG00000182628	SKA2	chr17	-	59131280	59131367	59111955	59112345	59155130	59155182	0.0488755	0.065
ENSG00000109113	RAB34	chr17	-	28715992	28716061	28715799	28715901	28717212	28717291	0.00337459	-0.069
ENSG00000109113	RAB34	chr17	-	28716902	28716994	28715799	28715901	28717212	28717291	0.000960111	-0.096
ENSG00000214530	STARD10	chr11	-	72757766	72757882	72755328	72755753	72758529	72758633	0.000473728	-0.063
ENSG00000228794	LINC01128	chr1	+	847653	847806	829002	829104	851926	852110	0.016146	-0.123
ENSG00000105778	AVL9	chr7	+	32580218	32580272	32575954	32576072	32580801	32580890	0.0135847	0.068
ENSG00000134644	PUM1	chr1	-	30992389	30992660	30981311	30981405	31028795	31028864	0.00137623	-0.075
ENSG00000134644	PUM1	chr1	-	31006993	31007102	30981337	30981405	31028795	31028864	0.00174729	-0.057
ENSG00000197857	ZNF44	chr19	-	12293231	12293375	12275955	12276082	12294691	12294794	2.78e-07	-0.184
ENSG00000205531	NAP1L4	chr11	-	2949226	2949264	2944436	2945646	2951258	2951315	0.00267008	0.051
ENSG00000064607	SUGP2	chr19	-	18991339	18991553	18990892	18991149	18994365	18994486	0.00315251	-0.172
ENSG00000064607	SUGP2	chr19	-	18993647	18993740	18990889	18991149	18994365	18995280	0	-0.201
ENSG00000149564	ESAM	chr11	-	124756206	124756362	124754629	124754763	124762084	124762290	0.0481374	-0.11
ENSG00000093167	LRRFIP2	chr3	-	37091466	37091538	37083635	37083806	37094791	37094908	2.79e-12	0.101
ENSG00000010803	SCMH1	chr1	-	41151613	41151684	41142877	41143112	41159724	41159933	0.00334822	-0.161
ENSG00000010803	SCMH1	chr1	-	41152598	41152741	41142877	41143112	41159724	41159933	0.0425389	-0.112
ENSG00000116350	SRSF4	chr1	-	29159863	29160058	29159383	29159486	29160374	29160469	0	-0.059
ENSG00000116350	SRSF4	chr1	-	29165889	29166064	29160374	29160517	29181645	29181890	1.85e-10	-0.051
ENSG00000166197	NOLC1	chr10	+	102157018	102157074	102152175	102152530	102158048	102158214	0.00245887	-0.056
ENSG00000146376	ARHGAP18	chr6	-	129583987	129584112	129580069	129580131	129599215	129599356	0.0487581	-0.091
ENSG00000035928	RFC1	chr4	-	39308635	39309032	39304813	39304928	39311444	39311549	2.82e-06	-0.054
ENSG00000235437	LINC01278	chrX	-	63516909	63517082	63432363	63432491	63560831	63560993	0.0413426	0.152
ENSG00000186866	POFUT2	chr21	-	45266021	45266227	45263927	45265635	45267589	45267713	1.38e-05	-0.088
ENSG00000163625	WDFY3	chr4	-	84808333	84808417	84803289	84803467	84809886	84810344	0.00264222	-0.168
ENSG00000213762	ZNF134	chr19	+	57619411	57619508	57614250	57614503	57620159	57624723	0.00470463	-0.129
ENSG00000139116	KIF21A	chr12	-	39330241	39330262	39326263	39326324	39330745	39330911	2.87e-07	0.094
ENSG00000138614	INTS14	chr15	-	65607158	65607442	65605128	65605236	65611097	65611245	8.89e-06	-0.061
ENSG00000147488	ST18	chr8	-	52217741	52217901	52214202	52214257	52220740	52220848	0.0205048	-0.091
ENSG00000121716	PILRB	chr7	+	100353894	100354012	100352996	100353123	100355142	100355240	0.00673545	-0.08
ENSG00000169169	CPT1C	chr19	+	49691660	49691770	49691111	49691340	49692238	49692393	0.000743584	0.109
ENSG00000169169	CPT1C	chr19	+	49700683	49700855	49697325	49697465	49701316	49701396	0.000318586	-0.086
ENSG00000178078	STAP2	chr19	-	4324454	4324667	4324042	4324197	4325215	4325308	0.000382568	-0.132
ENSG00000148814	LRRC27	chr10	+	132348962	132349057	132347983	132348356	132351606	132351753	0.0213797	-0.123
ENSG00000139737	SLAIN1	chr13	+	77743015	77743165	77719531	77719671	77744282	77744432	2.52e-08	-0.208
ENSG00000122203	KIAA1191	chr5	-	176350612	176350737	176348249	176348356	176359480	176359567	2.56e-05	-0.12
ENSG00000122203	KIAA1191	chr5	-	176355570	176355749	176348249	176348356	176359480	176359567	3.44e-06	-0.149
ENSG00000122203	KIAA1191	chr5	-	176359461	176359567	176348249	176348356	176359810	176359918	0.00413216	-0.07
ENSG00000153786	ZDHHC7	chr16	-	84988762	84988873	84981869	84981994	84990303	84990635	0.00118027	-0.061
ENSG00000149346	SLX4IP	chr20	+	10621313	10621414	10601730	10601819	10622658	10628034	0.0293247	-0.147
ENSG00000060971	ACAA1	chr3	-	38126161	38126341	38125825	38125881	38126509	38126700	0.000144709	-0.064
ENSG00000164483	SAMD3	chr6	-	130222693	130222813	130216570	130216616	130365119	130365425	0.0457247	-0.069
ENSG00000147100	SLC16A2	chrX	+	74529212	74529441	74525749	74525893	74531332	74533917	0.000734098	-0.114
ENSG00000198911	SREBF2	chr22	+	41877228	41877421	41875542	41875724	41880715	41880992	0	-0.052
ENSG00000198911	SREBF2	chr22	+	41877941	41878123	41875542	41875724	41880715	41880992	4.98e-12	-0.061
ENSG00000124222	STX16	chr20	+	58669290	58669453	58667986	58668127	58670511	58670603	0.000204655	-0.099
ENSG00000198000	NOL8	chr9	-	92311145	92311259	92310552	92310675	92314266	92316138	0.0304786	0.056
ENSG00000160298	C21orf58	chr21	-	46301996	46302154	46301129	46301713	46302484	46302576	0.00455857	-0.161
ENSG00000160298	C21orf58	chr21	-	46314715	46315049	46311455	46311567	46315473	46315547	1.1e-08	-0.167
ENSG00000104497	SNX16	chr8	-	81815324	81815394	81803091	81803228	81823791	81823940	0.00187326	-0.064
ENSG00000101493	ZNF516	chr18	-	76370527	76370595	76358189	76362557	76371466	76371571	0.00287045	-0.075
ENSG00000138092	CENPO	chr2	+	24793851	24793965	24793399	24793501	24799674	24799844	0.000268756	-0.154
ENSG00000141012	GALNS	chr16	-	88842705	88842829	88841896	88841971	88856757	88856966	4.57e-06	-0.114
ENSG00000266173	STRADA	chr17	-	63707246	63707418	63706634	63706739	63710490	63710614	2.53e-06	-0.123
ENSG00000126777	KTN1	chr14	+	55663954	55664041	55661273	55661612	55667240	55667330	0.0110504	0.07
ENSG00000169436	COL22A1	chr8	-	138722035	138722089	138720738	138720792	138724614	138724668	0.0197101	-0.181
ENSG00000134262	AP4B1	chr1	-	113896257	113896465	113895756	113896038	113898717	113898801	0.0176073	-0.096
ENSG00000134262	AP4B1	chr1	-	113897839	113897943	113895756	113896038	113898717	113898801	0.00174219	-0.11
ENSG00000163644	PPM1K	chr4	-	88278143	88278642	88275144	88277243	88284405	88284561	0.00137125	-0.114
ENSG00000120948	TARDBP	chr1	+	11024063	11024335	11023197	11023329	11025109	11025208	0.0041015	0.103
ENSG00000072849	DERL2	chr17	-	5480386	5480543	5480053	5480144	5481100	5481142	0.000868566	-0.064
ENSG00000061676	NCKAP1	chr2	-	183024977	183024995	183023805	183023916	183037991	183038858	0.0103605	0.073
ENSG00000237441	RGL2	chr6	-	33294687	33294762	33294033	33294066	33294976	33295045	0.000129311	-0.053
ENSG00000148120	C9orf3	chr9	+	95082574	95082719	95080693	95080780	95086681	95087052	0.00114185	-0.081
ENSG00000160226	CFAP410	chr21	-	44334060	44335804	44333032	44333262	44337648	44337667	0.000867518	-0.262
ENSG00000074266	EED	chr11	+	86266082	86266216	86263944	86264263	86276979	86277138	0.000889126	0.061
ENSG00000087470	DNM1L	chr12	+	32737864	32737942	32737104	32737161	32738263	32738296	0.0124122	-0.088
ENSG00000087470	DNM1L	chr12	+	32738263	32738296	32737104	32737161	32740063	32740240	9.75e-08	0.175
ENSG00000072042	RDH11	chr14	-	67690211	67690421	67676800	67678423	67695629	67695766	0.0266837	-0.233
ENSG00000157693	TMEM268	chr9	+	114633767	114633878	114628100	114628250	114636989	114637070	0.0185317	-0.129
ENSG00000172890	NADSYN1	chr11	+	71476032	71477438	71474394	71474526	71478394	71478469	0.00708198	-0.051
ENSG00000143409	MINDY1	chr1	-	151000456	151000615	150999861	150999964	151001249	151001314	0.000163154	-0.078
ENSG00000143409	MINDY1	chr1	-	151002164	151002706	151001724	151001782	151006311	151006857	0.00713323	-0.073
ENSG00000067191	CACNB1	chr17	-	39177983	39178079	39177135	39177535	39183712	39183864	0.0174457	-0.079
ENSG00000134780	DAGLA	chr11	+	61720678	61720890	61720111	61720250	61722858	61722960	0.0209828	-0.056
ENSG00000101019	UQCC1	chr20	-	35381917	35382025	35366556	35366614	35394091	35394196	0.000487569	-0.186
ENSG00000181392	SYNE4	chr19	-	36003612	36003671	36003307	36003520	36005332	36005437	0.00248579	-0.079
ENSG00000181392	SYNE4	chr19	-	36006422	36006671	36005332	36005437	36008553	36008767	0.000459049	-0.178
ENSG00000181392	SYNE4	chr19	-	36007124	36007268	36005332	36005437	36008216	36008367	0.00782126	-0.157
ENSG00000172955	ADH6	chr4	-	99207445	99207581	99204924	99205063	99208667	99208928	0.0137953	-0.172
ENSG00000079150	FKBP7	chr2	-	178473028	178473142	178469651	178469785	178478278	178478317	4.12e-09	-0.217
ENSG00000079150	FKBP7	chr2	-	178477061	178477213	178469651	178469785	178478278	178478317	1.96e-06	-0.125
ENSG00000176974	SHMT1	chr17	-	18333165	18333288	18330554	18330671	18340042	18340255	0.00441128	-0.063
ENSG00000176974	SHMT1	chr17	-	18335558	18335675	18330554	18330671	18340042	18340255	0.000229775	-0.123
ENSG00000169855	ROBO1	chr3	-	78647628	78647655	78646147	78646190	78651731	78651929	0.00280722	0.078
ENSG00000175322	ZNF519	chr18	-	14124349	14124476	14084876	14085076	14132274	14132428	0.00909788	-0.122
ENSG00000225648	SBDSP1	chr7	+	72830691	72830813	72829506	72829783	72831601	72831798	0.0359771	-0.096
ENSG00000214193	SH3D21	chr1	+	36319070	36319164	36309547	36309590	36319674	36320798	0.00160433	-0.105
ENSG00000142599	RERE	chr1	-	8614560	8614686	8557417	8557523	8624309	8624380	0.00474965	-0.089
ENSG00000123983	ACSL3	chr2	+	222900673	222900780	222887829	222887888	222908732	222909150	0.00958378	-0.081
ENSG00000095777	MYO3A	chr10	+	26176700	26176845	26173662	26174557	26201264	26201305	0.000344678	-0.206
ENSG00000095777	MYO3A	chr10	+	26193204	26193311	26173662	26174557	26201264	26201305	1.2e-08	-0.223
ENSG00000166589	CDH16	chr16	-	66912241	66912430	66911898	66912140	66912503	66912580	0.000893591	-0.053
ENSG00000149182	ARFGAP2	chr11	-	47173425	47173482	47172025	47172333	47175850	47175923	2.05e-07	-0.159
ENSG00000149182	ARFGAP2	chr11	-	47173758	47173840	47172025	47172333	47175014	47175098	0.0455129	-0.086
ENSG00000149182	ARFGAP2	chr11	-	47175181	47175313	47172025	47172333	47175850	47175923	2.58e-08	-0.168
ENSG00000149182	ARFGAP2	chr11	-	47175850	47175923	47172025	47172333	47176515	47176634	0.000684353	-0.077
ENSG00000053254	FOXN3	chr14	-	89190383	89190449	89180700	89180806	89280949	89281014	0.000105182	-0.129
ENSG00000029534	ANK1	chr8	-	41661800	41661941	41653219	41655753	41663658	41663742	0.00995088	-0.067
ENSG00000105223	PLD3	chr19	+	40365552	40365930	40348689	40348768	40366418	40366464	0.000259556	-0.081
ENSG00000159708	LRRC36	chr16	+	67382132	67382247	67378588	67378712	67384869	67385125	0.000292301	-0.146
ENSG00000138778	CENPE	chr4	-	103163478	103163553	103163136	103163256	103174735	103174903	0.0463006	0.131
ENSG00000143195	ILDR2	chr1	-	166927066	166927180	166922592	166922809	166956732	166956852	0.0123145	-0.064
ENSG00000143195	ILDR2	chr1	-	166936590	166936737	166922592	166922809	166956732	166956852	0.0045079	-0.372
ENSG00000104863	LIN7B	chr19	+	49116262	49116472	49115225	49115331	49117854	49118015	0.00940191	-0.125
ENSG00000124839	RAB17	chr2	-	237578003	237578155	237577256	237577382	237585997	237586157	7.57e-06	-0.057
ENSG00000110274	CEP164	chr11	+	117382795	117382942	117381700	117381868	117387202	117387412	2.87e-05	-0.1
ENSG00000100445	SDR39U1	chr14	-	24441673	24441795	24440203	24440926	24442345	24442452	0.00144855	-0.12
ENSG00000100445	SDR39U1	chr14	-	24442097	24442260	24440782	24440926	24442345	24442694	0.00947784	-0.14
ENSG00000144395	CCDC150	chr2	+	196677292	196677361	196676553	196676731	196701108	196701180	0.00648505	-0.088
ENSG00000144395	CCDC150	chr2	+	196695045	196695159	196676553	196676731	196701108	196701180	5.78e-05	-0.194
ENSG00000171574	ZNF584	chr19	+	58410005	58410091	58408687	58409165	58415523	58415646	0.00116074	-0.162
ENSG00000198917	SPOUT1	chr9	-	128823746	128823894	128819650	128822833	128824071	128824174	0.000691729	-0.104
ENSG00000197451	HNRNPAB	chr5	+	178210131	178210272	178209329	178209447	178210552	178211142	0.0229951	-0.064
ENSG00000141314	RHBDL3	chr17	+	32316231	32316292	32305340	32305441	32320957	32321362	0.0425723	-0.079
ENSG00000162385	MAGOH	chr1	-	53233541	53233652	53228871	53228954	53235576	53235635	0.00514057	-0.065
ENSG00000189403	HMGB1	chr13	-	30461638	30461688	30460894	30461533	30462537	30462712	4.23e-05	0.138
ENSG00000172366	MCRIP2	chr16	+	646471	646608	641928	642043	647416	647544	0.00040623	-0.083
ENSG00000149657	LSM14B	chr20	+	62126225	62126439	62124616	62124780	62130218	62130296	0.0245908	-0.241
ENSG00000133794	ARNTL	chr11	+	13355225	13355296	13354300	13354448	13356738	13356777	0.00137268	-0.055
ENSG00000135299	ANKRD6	chr6	+	89617953	89618031	89616558	89616657	89621921	89622026	0.00269914	-0.168
ENSG00000118260	CREB1	chr2	+	207561118	207561160	207560225	207560372	207567462	207567563	0.00524526	0.104
ENSG00000171311	EXOSC1	chr10	-	97443236	97443311	97440763	97441259	97445731	97445847	0.00144382	-0.054
ENSG00000071205	ARHGAP10	chr4	+	148063147	148063300	148046891	148047051	148064415	148064507	0.0466353	-0.206
ENSG00000164062	APEH	chr3	+	49675182	49675309	49674382	49674621	49675693	49675787	4.46e-07	-0.075
ENSG00000161860	SYCE2	chr19	-	12900003	12900120	12898785	12899385	12900459	12900648	4.41e-05	-0.164
ENSG00000245910	SNHG6	chr8	-	66922613	66922725	66922323	66922392	66925436	66925541	2.24e-13	-0.12
ENSG00000114316	USP4	chr3	-	49278813	49278902	49277830	49278451	49280743	49280847	3.4e-06	-0.125
ENSG00000154760	SLFN13	chr17	-	35445655	35445693	35444614	35444701	35447267	35447414	9.02e-05	-0.08
ENSG00000064115	TM7SF3	chr12	-	26979783	26979936	26976259	26976357	26980565	26980646	0.00230514	0.061
ENSG00000165156	ZHX1	chr8	-	123253321	123256171	123248455	123250320	123267272	123267386	1.26e-07	0.08
ENSG00000119640	ACYP1	chr14	-	75061683	75061762	75053242	75053659	75063469	75063561	4.2e-05	0.078
ENSG00000050426	LETMD1	chr12	+	51053777	51053860	51052091	51052207	51056349	51056502	1.1e-09	-0.268
ENSG00000050426	LETMD1	chr12	+	51056143	51056245	51049033	51049185	51056349	51056490	5.08e-09	-0.171
ENSG00000185436	IFNLR1	chr1	-	24161541	24161684	24159473	24159633	24169416	24169601	4.92e-05	-0.069
ENSG00000165983	PTER	chr10	+	16484336	16484816	16436942	16437047	16486351	16486617	0.0461181	0.123
ENSG00000159082	SYNJ1	chr21	-	32676331	32676355	32673339	32673531	32678644	32678801	0.000466343	0.206
ENSG00000163517	HDAC11	chr3	+	13496735	13496852	13483463	13483564	13501870	13501933	0.00861667	-0.197
ENSG00000163517	HDAC11	chr3	+	13500712	13500789	13483463	13483564	13501870	13501933	0.0239334	-0.145
ENSG00000163517	HDAC11	chr3	+	13502883	13502980	13483463	13483564	13504093	13504272	0.0254198	-0.061
ENSG00000150938	CRIM1	chr2	+	36537351	36537546	36522091	36522313	36544375	36544498	0.00197813	-0.13
ENSG00000115464	USP34	chr2	-	61203139	61203263	61192900	61192980	61204496	61204601	0.000262877	0.139
ENSG00000115464	USP34	chr2	-	61204255	61204380	61192900	61192980	61204496	61204601	0.00406071	0.095
ENSG00000115419	GLS	chr2	+	190920214	190920248	190913192	190913364	190921023	190921056	0.0104149	0.069
ENSG00000115419	GLS	chr2	+	190954754	190954818	190954583	190954660	190962829	190963158	0	-0.125
ENSG00000117362	APH1A	chr1	-	150267956	150268127	150267715	150267789	150268697	150268999	2.24e-13	-0.058
ENSG00000143198	MGST3	chr1	+	165635726	165635822	165632230	165632274	165649840	165649964	0.001909	0.33
ENSG00000182901	RGS7	chr1	-	240801454	240801508	240775514	240776213	240802903	240802993	7.61e-05	0.079
ENSG00000173698	ADGRG2	chrX	-	19033612	19033654	19030983	19031037	19035941	19035977	2.52e-06	0.131
ENSG00000197355	UAP1L1	chr9	+	137078049	137078254	137077500	137077821	137078501	137078677	0.000730183	0.109
ENSG00000124615	MOCS1	chr6	-	39913316	39913428	39912891	39913004	39916067	39916232	0.0325527	-0.085
ENSG00000124615	MOCS1	chr6	-	39927328	39927455	39925677	39925845	39934294	39934551	0.00851695	-0.141
ENSG00000146223	RPL7L1	chr6	+	42880860	42881082	42879638	42879951	42883450	42883614	0.00664474	-0.089
ENSG00000183597	TANGO2	chr22	+	20063337	20063442	20055942	20056013	20064541	20064907	0.0463006	-0.053
ENSG00000055957	ITIH1	chr3	+	52785043	52785229	52784295	52784477	52786294	52786434	0.00211975	-0.172
ENSG00000182473	EXOC7	chr17	-	76090328	76090397	76089174	76089320	76094413	76094581	0.0133955	-0.093
ENSG00000182473	EXOC7	chr17	-	76091142	76091235	76089174	76089320	76094413	76094581	2.58e-05	-0.146
ENSG00000198860	TSEN15	chr1	+	184093624	184093724	184054727	184054863	184095689	184095845	0.0185317	0.066
ENSG00000185697	MYBL1	chr8	-	66566063	66566243	66562174	66564825	66566683	66566788	0.026723	0.131
ENSG00000196739	COL27A1	chr9	+	114267503	114267557	114266564	114266618	114270727	114270781	0.014995	-0.112
ENSG00000196739	COL27A1	chr9	+	114269240	114269294	114266564	114266618	114270727	114270781	0.00923473	-0.105
ENSG00000182534	MXRA7	chr17	-	76683846	76683927	76672550	76677702	76685071	76685165	0	-0.059
ENSG00000175193	PARL	chr3	-	183833723	183833825	183833491	183833589	183840569	183840640	0.00140239	-0.072
ENSG00000160325	CACFD1	chr9	+	133465321	133465447	133463482	133463555	133467920	133468028	0.000448974	-0.06
ENSG00000145103	ILDR1	chr3	-	121994181	121994313	121993149	121993970	122001307	122001454	0.0118854	-0.178
ENSG00000160299	PCNT	chr21	+	46425830	46425971	46421969	46422124	46427621	46427795	0.000317702	-0.09
ENSG00000160299	PCNT	chr21	+	46443809	46443948	46442496	46442573	46444693	46444821	0.00115448	-0.051
ENSG00000068354	TBC1D25	chrX	+	48544868	48545023	48541284	48541442	48559157	48559284	0.0409503	-0.052
ENSG00000106733	NMRK1	chr9	-	75078325	75078582	75077489	75077580	75083086	75083150	0.00339734	-0.06
ENSG00000167595	PROSER3	chr19	+	35765033	35765176	35764853	35764936	35766767	35766955	0.0100413	-0.103
ENSG00000125841	NRSN2	chr20	+	349637	349832	349248	349363	353209	353306	0.000775629	-0.059
ENSG00000143434	SEMA6C	chr1	-	151135590	151135764	151135162	151135309	151136010	151136163	0.044	-0.059
ENSG00000167536	DHRS13	chr17	-	28902582	28902701	28900989	28901301	28902817	28903071	0.0100146	-0.053
ENSG00000213066	FGFR1OP	chr6	+	167013507	167013567	167010812	167010893	167022408	167022635	0.0110376	0.115
ENSG00000131828	PDHA1	chrX	+	19354490	19354583	19352828	19353173	19355348	19355445	2.44e-06	-0.057
ENSG00000188811	NHLRC3	chr13	+	39042104	39042305	39039563	39039711	39044089	39044181	0.00193158	0.145
ENSG00000104870	FCGRT	chr19	+	49521694	49521813	49514057	49514133	49524506	49524568	0.024295	-0.136
ENSG00000147044	CASK	chrX	-	41555599	41555635	41553718	41553915	41559778	41559847	0.00089629	0.093
ENSG00000147044	CASK	chrX	-	41557031	41557100	41553718	41553915	41559778	41559847	6.54e-08	0.117
ENSG00000147044	CASK	chrX	-	41622616	41622634	41609903	41610025	41626603	41626703	3.4e-06	0.11
ENSG00000112855	HARS2	chr5	+	140696102	140696201	140695737	140695845	140696520	140696614	0.000293706	-0.061
ENSG00000156650	KAT6B	chr10	+	74975398	74975781	74970019	74970101	74977315	74977437	0.0012182	0.088
ENSG00000197555	SIPA1L1	chr14	+	71704720	71704783	71702380	71702505	71705221	71705340	0.00382149	0.078
ENSG00000163719	MTMR14	chr3	+	9662266	9662375	9653620	9653769	9671047	9671170	5.95e-05	-0.06
ENSG00000163719	MTMR14	chr3	+	9669431	9669492	9653620	9653769	9671047	9671170	4.09e-05	-0.067
ENSG00000163719	MTMR14	chr3	+	9689963	9690143	9688943	9689082	9701789	9702393	0.00494585	-0.173
ENSG00000163719	MTMR14	chr3	+	9697710	9697866	9688943	9689082	9701789	9702216	0.00658279	-0.148
ENSG00000103723	AP3B2	chr15	-	82688735	82688831	82681419	82681580	82689157	82689232	1.11e-06	-0.121
ENSG00000072571	HMMR	chr5	+	163467700	163467748	163464722	163464802	163469640	163469829	1.39e-06	0.106
ENSG00000083844	ZNF264	chr19	+	57205396	57205492	57193874	57194001	57211353	57222846	0.000113625	-0.067
ENSG00000104044	OCA2	chr15	-	27989600	27989666	27986586	27986643	28014775	28014929	0.00112615	-0.071
ENSG00000104044	OCA2	chr15	-	27990575	27990647	27986586	27986643	28014775	28014929	0.000216391	-0.109
ENSG00000140750	ARHGAP17	chr16	-	24927683	24927732	24919394	24920260	24930783	24931160	4.39e-05	0.139
ENSG00000140750	ARHGAP17	chr16	-	24939363	24939597	24935469	24935639	24941986	24942143	0.0180156	-0.143
ENSG00000122481	RWDD3	chr1	+	95244210	95244698	95234154	95234315	95246541	95246657	0.00525978	-0.136
ENSG00000043514	TRIT1	chr1	-	39852730	39852876	39850118	39850261	39853969	39854068	0.0288707	-0.061
ENSG00000144712	CAND2	chr3	+	12807305	12807460	12803487	12803631	12810058	12810324	0.000157759	-0.235
ENSG00000160796	NBEAL2	chr3	+	46992474	46992555	46991839	46991946	46993936	46994020	0.0144953	-0.085
ENSG00000111832	RWDD1	chr6	+	116572857	116572985	116571508	116571655	116574057	116574171	0.0347476	-0.081
ENSG00000136425	CIB2	chr15	-	78111164	78111276	78109234	78109382	78131164	78131263	0.00596696	-0.083
ENSG00000136425	CIB2	chr15	-	78123704	78123739	78109234	78109509	78131164	78131225	0.0053213	-0.099
ENSG00000148337	CIZ1	chr9	-	128187862	128187934	128185546	128185776	128190687	128190862	0.00032658	-0.091
ENSG00000148337	CIZ1	chr9	-	128190328	128190444	128185546	128185776	128190687	128190710	0.000294911	-0.075
ENSG00000130714	POMT1	chr9	+	131504188	131504340	131502924	131503073	131506113	131506220	9.97e-05	-0.178
ENSG00000140545	MFGE8	chr15	-	88899655	88899811	88898682	88899532	88901550	88901735	6.18e-08	-0.093
ENSG00000162642	C1orf52	chr1	-	85258934	85259061	85258523	85258722	85259357	85259633	5.54e-06	-0.17
ENSG00000166582	CENPV	chr17	-	16349139	16349333	16348615	16348685	16349930	16349956	0.00186727	-0.1
ENSG00000251381	LINC00958	chr11	-	12986039	12986144	12961841	12962763	12989455	12989539	0.0294278	-0.126
ENSG00000016391	CHDH	chr3	-	53819531	53819674	53818937	53819040	53820473	53820608	0.000109683	-0.203
ENSG00000123485	HJURP	chr2	-	233847396	233847461	233845727	233845820	233849762	233849859	0.00096345	-0.051
ENSG00000132589	FLOT2	chr17	-	28884224	28884315	28882978	28883231	28885856	28886011	5.67e-06	-0.19
ENSG00000136536	2007-03-01	chr2	+	159714556	159714598	159712488	159712606	159729008	159729175	0.0245908	0.051
ENSG00000154582	ELOC	chr8	-	73964486	73964625	73959764	73959818	73972244	73972287	0.00200829	-0.073
ENSG00000151692	RNF144A	chr2	+	6996915	6997061	6940947	6941147	7014453	7014483	1.68e-07	-0.124
ENSG00000100813	ACIN1	chr14	-	23067313	23068671	23064354	23064488	23069475	23069525	0.000728867	0.239
ENSG00000100813	ACIN1	chr14	-	23071124	23071186	23069475	23069617	23071426	23071538	0.0250239	0.112
ENSG00000100813	ACIN1	chr14	-	23089981	23090101	23081747	23081836	23090521	23090633	5.84e-05	-0.093
ENSG00000006837	CDKL3	chr5	-	134350248	134350427	134321790	134321903	134370997	134371041	0.0419771	0.346
