# Supplementary material for: The RNA-binding profile of the splicing factor SRSF6 in immortalized human pancreatic β-cells
Source: Life Sci Alliance. 2020 Dec 29;4(3):e202000825. doi: 10.26508/lsa.202000825 (PMC7772782; doi:10.26508/lsa.202000825)
Supplement: Supplementary file 4 [file LSA-2020-00825_TableS2.xls]

## Sheet: Legends
Supplementary Table S2. Genes modified by SRSF6 depletion in EndoC-βH1 cells. Information on 106 significantly differentially regulated genes with an adjusted P value (padj) < 0.001 and a log2-transformed foldchange (log2FoldChange) > 1. Additional information from DESeq2 output: baseMean, average normalized read count across all samples. lfcSE, standard error of log2FoldChange. stat, Wald test s…

## Sheet: Suppl.Table_S2
Gene symbol	baseMean	log2FoldChange	lfcSE	stat	pvalue	padj
MAMLD1	1474.81	1.01779	0.0603877	16.8421	1.2e-63	4.47e-61
LMO3	241.034	2.01947	0.110444	18.1004	3.16e-73	1.97e-70
KITLG	1097.52	1.06664	0.0673049	15.8693	1.03e-56	2.52e-54
ERBB3	8434.35	-1.01616	0.0466801	-21.7694	4.53e-105	1.27e-101
NEDD4	1182.25	1.1665	0.0725527	16.0929	2.86e-58	7.51e-56
TRPM5	349.285	-1.15695	0.108258	-10.7116	8.98e-27	4.7e-25
RHOBTB1	775.463	-1.14429	0.0680445	-16.8015	2.38e-63	8.69e-61
ACTR6	1035.97	-1.23916	0.0800829	-15.4932	3.86e-54	8.64e-52
MMP2	287.953	1.01857	0.100783	10.1404	3.66e-24	1.55e-22
FER1L4	41.0897	-1.05019	0.181257	-5.87144	4.32e-09	3.84e-08
SLC15A1	582.337	-1.08125	0.0777204	-13.9178	4.94e-44	7.4e-42
RPLP0	44302.4	-1.27074	0.0447507	-28.403	1.86e-177	1.04e-173
KCNK10	74.516	1.17532	0.161116	7.24053	4.47e-13	6.32e-12
RIMS4	180.577	1.6327	0.130907	12.422	1.98e-35	1.93e-33
CHRDL1	48.4595	1.15304	0.172678	6.65087	2.91e-11	3.39e-10
BNIP3L	4619.82	-1.20095	0.15485	-7.95348	1.81e-15	3.34e-14
PAX4	127.819	1.27583	0.133721	9.49382	2.23e-21	7.62e-20
POU6F2	134.553	1.30781	0.129299	10.02	1.25e-23	5.06e-22
SLC6A4	186.182	-1.13099	0.11379	-9.99533	1.6e-23	6.47e-22
ZBTB16	56.3236	1.37501	0.173254	7.83592	4.65e-15	8.16e-14
SLC22A18	101.326	-1.12667	0.137275	-8.14991	3.64e-16	7.25e-15
SOX6	1366.73	1.07301	0.0579975	18.4998	2.07e-76	1.45e-73
MRPS27	2890	-1.27514	0.0649937	-19.6329	8.09e-86	7.99e-83
STC2	614.101	1.02751	0.144842	7.19815	6.1e-13	8.53e-12
HRH2	60.0921	1.10406	0.167006	6.53189	6.49e-11	7.22e-10
IGFBP5	23385.7	1.07731	0.0498696	21.6132	1.35e-103	3.24e-100
ST3GAL5	1440.04	1.09229	0.0709703	15.3814	2.18e-53	4.76e-51
SLC9A2	2497.28	-1.00288	0.0627979	-15.9938	1.41e-57	3.48e-55
FBXO2	482.167	-1.02872	0.0920295	-11.1321	8.76e-29	5.61e-27
ACADM	4054.07	-1.09085	0.070884	-15.4152	1.29e-53	2.86e-51
TNP1	23.7812	1.49564	0.19893	7.1701	7.49e-13	1.03e-11
MYB	675.265	1.16603	0.0705012	16.5383	1.95e-61	5.94e-59
TBX2	45.5639	1.56771	0.191059	7.79843	6.27e-15	1.08e-13
LHX4	321.589	1.12976	0.0948444	11.8884	1.36e-32	1.13e-30
SFTPA1	140.3	1.10268	0.126279	8.71053	3.02e-18	7.76e-17
SRSF6	14945.4	-1.85127	0.0648227	-28.572	1.5e-179	1.26e-175
SLC17A1	93.6325	1.17624	0.14776	8.03215	9.58e-16	1.83e-14
SLC10A3	502.394	-1.29257	0.0778105	-16.5756	1.05e-61	3.31e-59
RAB2B	1169.05	-1.18727	0.070738	-16.8002	2.43e-63	8.69e-61
TBC1D5	6385.12	-1.28006	0.0603837	-21.215	6.95e-100	1.06e-96
MATN2	8442.49	1.02763	0.050916	20.1748	1.63e-90	1.95e-87
ERMN	1191.54	1.35941	0.0634075	21.4388	5.8e-102	1.22e-98
GALNT5	57.4167	1.14158	0.170474	6.66116	2.72e-11	3.17e-10
LMX1B	10.826	1.32454	0.194728	5.85667	4.72e-09	4.16e-08
SULF1	440.528	1.18913	0.0830349	14.269	3.42e-46	5.74e-44
C1RL	813.804	-1.25415	0.0672881	-18.6405	1.51e-77	1.1e-74
PSTPIP1	142.475	1.03184	0.131547	7.70578	1.3e-14	2.18e-13
CYP1A1	397.705	-1.10473	0.0926133	-11.875	1.6e-32	1.31e-30
GREB1L	625.023	1.50929	0.078357	19.1985	3.81e-82	3.37e-79
RNF165	61.8219	1.52375	0.173678	8.63456	5.9e-18	1.46e-16
CREG1	3732.65	-1.08779	0.110512	-9.84343	7.32e-23	2.8e-21
SYT2	210.888	1.22658	0.112739	10.7873	3.95e-27	2.13e-25
AFF3	18.3541	1.01195	0.201201	4.96342	6.93e-07	4.45e-06
GULP1	93.3274	1.09444	0.146274	7.47332	7.82e-14	1.21e-12
PYURF	3324.16	-1.19054	0.130136	-9.24387	2.38e-20	7.44e-19
RPL7	18872.6	-1.13459	0.0592128	-19.1802	5.41e-82	4.55e-79
SAR1B	8343.93	-1.29851	0.13394	-9.75788	1.71e-22	6.31e-21
LGI2	590.028	1.19107	0.0759703	15.6578	2.94e-55	6.76e-53
SCN3A	419.324	1.1365	0.0951543	11.9575	5.93e-33	5.06e-31
CHODL	1408.53	1.8967	0.0655576	28.877	2.32e-183	3.9e-179
ADAMTS5	541.557	1.41699	0.0972443	14.5987	2.86e-48	5.06e-46
ADGRG4	167.595	1.0231	0.118699	8.47333	2.38e-17	5.45e-16
LRRTM1	28.3557	1.09506	0.196025	5.45303	4.95e-08	3.79e-07
TGFA	60.3352	-1.18238	0.181746	-6.39455	1.61e-10	1.69e-09
SYNPR	86.0838	1.99769	0.156877	12.379	3.4e-35	3.26e-33
GYG1	1029.36	-1.19333	0.0670411	-17.7821	9.74e-71	4.95e-68
GRM2	318.421	1.1438	0.101773	11.1835	4.91e-29	3.18e-27
AQP3	1542.54	-1.41599	0.0775817	-18.2634	1.62e-74	1.05e-71
ZCCHC24	170.856	1.26807	0.114201	11.0649	1.86e-28	1.14e-26
GREM1	1845.09	1.11183	0.0545834	20.3624	3.61e-92	4.66e-89
GFRA2	27.8265	1.13047	0.200249	5.7371	9.63e-09	8.1e-08
CXCL11	78.8949	1.23957	0.15153	8.06827	7.13e-16	1.38e-14
ANTXR1	260.935	1.33093	0.102322	12.9317	2.98e-38	3.53e-36
FAXDC2	321.075	-1.31789	0.107544	-12.1675	4.63e-34	4.18e-32
PRNP	6585.15	-1.36839	0.117854	-11.687	1.49e-31	1.19e-29
ZNF738	741.321	1.11253	0.0684811	16.2535	2.11e-59	5.81e-57
BNC2	25.8014	1.36458	0.198688	6.58522	4.54e-11	5.17e-10
ZCCHC12	185.939	1.00065	0.112586	8.88568	6.35e-19	1.77e-17
ZNF519	406.231	1.0315	0.0823108	12.5043	7.07e-36	7.11e-34
MTLN	359.58	-1.103	0.0909215	-12.1123	9.09e-34	8.12e-32
GPR137C	2044.68	1.2145	0.0534027	22.7425	1.7e-114	7.15e-111
BBS12	433.828	-1.06451	0.099723	-10.7046	9.69e-27	5.05e-25
GJC1	17.6001	1.18642	0.201355	5.80075	6.6e-09	5.7e-08
C11orf87	510.676	1.60411	0.0810106	19.7659	5.86e-87	6.56e-84
LIN28B	2556.29	1.14411	0.0512625	22.3178	2.48e-110	8.33e-107
RTP5	535.095	-1.24898	0.168211	-7.28859	3.13e-13	4.5e-12
SHISA6	889.565	-1.20893	0.067182	-18.0403	9.4e-73	5.26e-70
NTNG2	574.667	-1.23597	0.0807469	-15.3145	6.12e-53	1.27e-50
SLC35F1	120.169	1.01873	0.14027	7.28004	3.34e-13	4.78e-12
TCF4	1141.79	1.06005	0.060509	17.5089	1.23e-68	5.57e-66
ZNF695	116.535	1.02782	0.136322	7.57907	3.48e-14	5.55e-13
SSPO	66.8644	-1.19858	0.158764	-7.4278	1.1e-13	1.68e-12
CCDC154	426.839	-1.32635	0.0943355	-14.0722	5.63e-45	8.68e-43
C2CD4A	1081.66	1.14351	0.0661349	17.3036	4.42e-67	1.81e-64
FAM71F2	24.0634	-1.11293	0.19702	-5.56919	2.56e-08	2.04e-07
VGLL3	46.4653	1.07739	0.179982	5.75807	8.51e-09	7.22e-08
PLIN5	55.7187	1.17821	0.172861	6.79805	1.06e-11	1.29e-10
AL162586.1	30.5798	-1.33147	0.192321	-6.69249	2.19e-11	2.58e-10
LINC01554	15.7156	1.16894	0.201345	5.70655	1.15e-08	9.61e-08
LINC01497	32.9039	1.11507	0.190626	5.73134	9.96e-09	8.35e-08
AL109807.1	118.192	1.45382	0.136541	10.5544	4.84e-26	2.38e-24
AP000802.1	90.3646	-1.0872	0.152732	-7.17789	7.08e-13	9.8e-12
CTD-3080P12.3	503.899	-1.44778	0.0915693	-15.7164	1.17e-55	2.76e-53
AC090531.1	75.8948	1.37654	0.16152	8.35609	6.48e-17	1.4e-15
SERTM2	171.259	1.3394	0.11929	11.2179	3.33e-29	2.2e-27
SSTR5-AS1	2482.57	-1.32418	0.0677119	-19.6363	7.58e-86	7.95e-83
