# Supplementary material for: The RNA-binding profile of the splicing factor SRSF6 in immortalized human pancreatic β-cells
Source: Life Sci Alliance. 2020 Dec 29;4(3):e202000825. doi: 10.26508/lsa.202000825 (PMC7772782; doi:10.26508/lsa.202000825)
Supplement: Supplementary file 5 [file LSA-2020-00825_SdataF4.xlsx]

## Sheet: Figure_4E_LMO7
Source Data Figure 4E LMO7
	siCTL	siSRSF6
	65.0289	81.9015
	43.4524	53.4615
	51.9481	59.2593
	77.1465	86.2027
	62.4724	73.8717
	68.4783	81.6

## Sheet: Figure_4E_CDK2
Source Data Figure 4E CDK2
		siCTL	siSRSF6
		94.3089	94.132
		93.0175	94.6176
		95	92.2581
		92.8571	90.1493
		93.6475	89.1111
		93.787	87.5795
		92.7667	90.232
		94.2127	89.7772

## Sheet: Figure_4E_CENPO
Source Data Figure 4E CENPO
		siCTL	siSRSF6
		40.0262	27.4238
		37.1154	27.9577
		39.6848	27.5162
		35.7143	21.0648
		35.7204	23.6232
		37.3368	24.1687

## Sheet: Figure_4E_ITGB3BP
Source Data Figure 4E ITGB3BP
		siCTL	siSRSF6
		78.9216	89.0365
		74.3961	83.8391
		75.2577	85.8986
		82.0852	88.5836

## Sheet: Figure_4E_RBM6
Source Data Figure 4E RBM6
		siCTL	siSRSF6
		86.5809	89.9209
		89.599	88.7
		92.9119	93.304
		64.3478	74.8194
		59.0604	63.4048
		59.1787	71.1765
		23.3151	36.5591
		11.6505	36.7886

## Sheet: Figure_4E_STARD10
Source Data Figure 4E STARD10
		siCTL	siSRSF6
		84.2452	76.2225
		84.3391	76.2219
		83.865	77.4108
		83.7535	76.2492
		79.8191	77.9119

## Sheet: Figure_4E_BCAR1
Source Data Figure 4E BCAR1
		siCTL	siSRSF6
		100	83.7209
		100	72.7273
		100	93.8053
		100	83.3333
		94.6429	88.2514
