# Supplementary material for: The RNA-binding profile of the splicing factor SRSF6 in immortalized human pancreatic β-cells
Source: Life Sci Alliance. 2020 Dec 29;4(3):e202000825. doi: 10.26508/lsa.202000825 (PMC7772782; doi:10.26508/lsa.202000825)
Supplement: Supplementary file 7 [file LSA-2020-00825_SdataF5.xlsx]

## Sheet: Source Data_Fig 5B
Source Data Figure 5 B
		siCTL	siGLIS3
		0.00222	0.00152
		0.00115	0.000603
		0.00266893	0.00158137
		0.00162795	0.000936165
		0.00560388	0.00124626
		0.00313305	0.00202397

## Sheet: Source Data_Fig 5C
Data Source Figure 5C
		siCTL	siGLIS3
		26.0666	35.8281
		24.0974	31.9262
		26.2713	30.06
		25.8496	28.8884
		26.4675	26.5582
		26.1986	31.5217
		24.4589	28.2544
		26.6807	29.5265

## Sheet: Source Data_Fig 5D
Source Data Figure 5D
		siCTL	siGLIS3
		0.57	0.554
		0.910503	0.603706
		0.393114	0.277136
		0.633879	0.190005
		0.520615	0.466837
		0.863669	0.744594

## Sheet: Source Data_Fig 5E_LMO7
Source Data Figure 5E LMO7
The depletion of the SRSF6 (siSRSF6) was used as positive control for the presente experiments.
		LMO7
		siCTL	siGLIS3
		67.9809	82.0602
		51.3312	60.0701
		74.6988	80.1887
		56.4815	60.2116
		80	81.1842
		79.1005	79.5764

## Sheet: Source Data_Fig 5E_ITGB3BP
Source Data Figure 5E ITGB3BP
The depletion of the SRSF6 (siSRSF6) was used as positive control for the presente experiments.
		siCTL	siGLIS3
		56.8365	53.4965
		58.5859	60.9992
		58.6047	63.4975
		66.2043	73.0174
		61.6041	71.5723
		54.8415	58.4372
		53.8793	63.9299
		46.3312	47.8158
