# Supplementary material for: The RNA-binding profile of the splicing factor SRSF6 in immortalized human pancreatic β-cells
Source: Life Sci Alliance. 2020 Dec 29;4(3):e202000825. doi: 10.26508/lsa.202000825 (PMC7772782; doi:10.26508/lsa.202000825)
Supplement: Supplementary file 8 [file LSA-2020-00825_SdataF6.xlsx]

## Sheet: Source Data Fig. 6B
Source Data Figure 6B
		NT	IL1β+IFN𝜸
		94.6983	91.6296
		85.8636	97.3043
		81.0338	93.8118
		77.5003	89.1122
		77.0642	88.5088
		86.9905	97.2782

## Sheet: Source Data Fig.6C
Source Data Figure 6C
		NT	IL1β+IFN𝜸
		11.3048	25.6008
		29.5156	39.9605
		26.4702	33.9115
		21.5128	42.0658
		26.042	39.1804

## Sheet: Source Data Fig.6E
Source Data Figure 6E
			ASO-Ctl						ASO-3ss						ASO-5ss
		10uM	21.4	10.84	30.845	24.215	10.244	15.7764	16.01	16.01	32.17	40.251	16.701	19.4208	35.15	15.15	40.71	27.868	16.166	17.8817
		50uM	20.31	13.8	30.13	26.496	13.75	16.9867	21.68	21.68	38.71	29.106	13.625	20.3883	37.63	16	33.75	29.121	20.481	19.0289
		200uM	15.425	13.9	29.91	23.809	14.606	14.7253	19.87	19.88	36.55	33.333	17.87	18.3168	47.22	18.59	43.97	35.211	27.795	29.2632

## Sheet: Source Data Fig.6F
Source Data Figure 6F
	siCTL			siSRSF6
	ASO-Ctl	ASO-3ss	ASO-5ss	ASO-Ctl	ASO-3ss	ASO-5ss
	18.9	28.76	43.2	18.07	29.91	19.33
	24.52	42.93	48.94	21.56	51.56	53
	16.76	20.253	23.266	13.75	19.33	31.91
	31.97	36.14	35.52	27.75	35.91	41.91
	25	39.622	31.77	24.29	36.36	35.75
	34.9112	24.4821	28.75	25.5937	25.266	37.931
