# Supplementary material for: The RNA-binding profile of the splicing factor SRSF6 in immortalized human pancreatic β-cells
Source: Life Sci Alliance. 2020 Dec 29;4(3):e202000825. doi: 10.26508/lsa.202000825 (PMC7772782; doi:10.26508/lsa.202000825)
Supplement: Supplementary file 14 [file LSA-2020-00825_Supplemental_Data_1.zip]

Archive with 13 entries (13 files):
- AsEventDefinition_Functions.R
- __MACOSX/._AsEventDefinition_Functions.R
- AsEventDefinition.R
- __MACOSX/._AsEventDefinition.R
- BindingSiteDefinition_Functions.R
- __MACOSX/._BindingSiteDefinition_Functions.R
- BindingSiteDefinition.R
- __MACOSX/._BindingSiteDefinition.R
- MotifDefinition_Functions.R
- MotifDefinition.R
- RnaMap_Functions.R
- RnaMap.R
- README
