# Supplementary material for: The RNA-binding profile of the splicing factor SRSF6 in immortalized human pancreatic β-cells
Source: Life Sci Alliance. 2020 Dec 29;4(3):e202000825. doi: 10.26508/lsa.202000825 (PMC7772782; doi:10.26508/lsa.202000825)
Supplement: Supplementary file 14 [file LSA-2020-00825_Supplemental_Data_1.zip › AsEventDefinition_Functions.R]

### ===========================================================================#
###                                                                            #
###                SRSF6 Alternative Splicing Analysis                         #
###                             (FUNCTIONS)                                    #
###                                                                            #
### ===========================================================================#

#' summarize replicate counts for junction and inclusion levels
#' 
#' @param x Granges object
#' @return GRanges object with modified meta columns
#' @example combineReplicateJunctionCounts(events)
combineReplicateJunctionCounts <- function(x){
  x$ijc_s1 = x$ijc_s1 %>% 
    strsplit(., split = ",") %>% 
    as.data.frame() %>% 
    apply(., 1, as.numeric) %>% 
    rowSums
  x$sjc_s1 = x$sjc_s1 %>% 
    strsplit(., split = ",") %>% 
    as.data.frame() %>% 
    apply(., 1, as.numeric) %>% 
    rowSums
  x$ijc_s2 = x$ijc_s2 %>% 
    strsplit(., split = ",") %>% 
    as.data.frame() %>% 
    apply(., 1, as.numeric) %>% 
    rowSums
  x$sjc_s2 = x$sjc_s2 %>% 
    strsplit(., split = ",") %>% 
    as.data.frame() %>% 
    apply(., 1, as.numeric) %>% 
    rowSums
  x$incLvl_s1 = as.character(x$incLvl_s1) %>% 
    strsplit(., split = ",") %>% 
    as.data.frame() %>% 
    apply(., 1, as.numeric) %>% 
    rowMeans
  x$incLvl_s2 = as.character(x$incLvl_s2) %>% 
    strsplit(., split = ",") %>% 
    as.data.frame() %>% 
    apply(., 1, as.numeric) %>% 
    rowMeans
  return(x)
}
