# Supplementary material for: The RNA-binding profile of the splicing factor SRSF6 in immortalized human pancreatic β-cells
Source: Life Sci Alliance. 2020 Dec 29;4(3):e202000825. doi: 10.26508/lsa.202000825 (PMC7772782; doi:10.26508/lsa.202000825)
Supplement: Supplementary file 14 [file LSA-2020-00825_Supplemental_Data_1.zip › AsEventDefinition.R]

### ===========================================================================#
###                                                                            #
###                SRSF6 Alternative Splicing Analysis                         #
###                                                                            #
### ===========================================================================#

### ============================================================================
### Load required packages
### ----------------------------------------------------------------------------
### 
library(GenomicRanges)
library(GenomicFeatures)

### ============================================================================
### Convert rMATS results into GRanges-Objects - based on the regulated exons coordinates
### ----------------------------------------------------------------------------
### 
se = read.table("./data/rMATs_output.txt", header = TRUE)
# create central object
events = GRanges(
  seqnames = se$chr,
  ranges = IRanges(start = se$exonStart_0base + 1,
                   end = se$exonEnd),
  strand = se$strand,
  geneID = se$GeneID,
  geneSymbol = se$geneSymbol,
  ijc_s1 = se$IJC_SAMPLE_1 %>% as.character,
  sjc_s1 = se$SJC_SAMPLE_1 %>% as.character,
  ijc_s2 = se$IJC_SAMPLE_2 %>% as.character,
  sjc_s2 = se$SJC_SAMPLE_2 %>% as.character,
  pval = se$PValue,
  fdr = se$FDR,
  incDiff = se$IncLevelDifference,
  incLvl_s1 = se$IncLevel1,
  incLvl_s2 = se$IncLevel2
)
# set tracing IDs 
names(events) = se$ID
# summarize counts over all replicates
events = combineReplicateJunctionCounts(events)


### ============================================================================
### Convert rMATS results into GRanges-Objects - based on the up- and downstream exons
### ----------------------------------------------------------------------------
### 

# create central objects with center,up and downstream ranges
eventsCenter = GRanges(
  seqnames = se$chr,
  ranges = IRanges(start = se$exonStart_0base + 1,
                   end = se$exonEnd),
  strand = se$strand,
  geneID = se$GeneID,
  geneSymbol = se$geneSymbol,
  ijc_s1 = se$IJC_SAMPLE_1 %>% as.character,
  sjc_s1 = se$SJC_SAMPLE_1 %>% as.character,
  ijc_s2 = se$IJC_SAMPLE_2 %>% as.character,
  sjc_s2 = se$SJC_SAMPLE_2 %>% as.character,
  pval = se$PValue,
  fdr = se$FDR,
  incDiff = se$IncLevelDifference,
  incLvl_s1 = se$IncLevel1,
  incLvl_s2 = se$IncLevel2,
  id = se$ID,
  location = "center"
)
eventsUpstream = GRanges(
  seqnames = se$chr,
  ranges = IRanges(start = se$upstreamES + 1,
                   end = se$upstreamEE),
  strand = se$strand,
  geneID = se$GeneID,
  geneSymbol = se$geneSymbol,
  ijc_s1 = se$IJC_SAMPLE_1 %>% as.character,
  sjc_s1 = se$SJC_SAMPLE_1 %>% as.character,
  ijc_s2 = se$IJC_SAMPLE_2 %>% as.character,
  sjc_s2 = se$SJC_SAMPLE_2 %>% as.character,
  pval = se$PValue,
  fdr = se$FDR,
  incDiff = se$IncLevelDifference,
  incLvl_s1 = se$IncLevel1,
  incLvl_s2 = se$IncLevel2,
  id = se$ID,
  location = "upstream"
)
eventsDownstream = GRanges(
  seqnames = se$chr,
  ranges = IRanges(start = se$downstreamES + 1,
                   end = se$downstreamEE),
  strand = se$strand,
  geneID = se$GeneID,
  geneSymbol = se$geneSymbol,
  ijc_s1 = se$IJC_SAMPLE_1 %>% as.character,
  sjc_s1 = se$SJC_SAMPLE_1 %>% as.character,
  ijc_s2 = se$IJC_SAMPLE_2 %>% as.character,
  sjc_s2 = se$SJC_SAMPLE_2 %>% as.character,
  pval = se$PValue,
  fdr = se$FDR,
  incDiff = se$IncLevelDifference,
  incLvl_s1 = se$IncLevel1,
  incLvl_s2 = se$IncLevel2,
  id = se$ID,
  location = "downstream"
)


### ============================================================================
### Combine flanking exons and central exons into a GRanges-List object
### ----------------------------------------------------------------------------
### 
### Each list entry represents a single AS event. Each list has exactly three e
### entries (upstream exon, central exon, downstrem exon)

# handle plus strand
centerPlus = as(subset(eventsCenter, strand == "+"), "GRangesList")
upstreamPlus = as(subset(eventsUpstream, strand == "+"), "GRangesList")
downstreamPlus = as(subset(eventsDownstream, strand == "+"), "GRangesList")
# combine lists and set ids
exonsPlus = pc(centerPlus, upstreamPlus, downstreamPlus)
exonsPlus = as(lapply(1:length(exonsPlus), function(x){
  g = unlist(exonsPlus[x])
  g$id = x
  g$pos = c("center", "upstream", "downstream")
  return(g)
}), "GRangesList")
# add tracing id
names(exonsPlus) = subset(eventsCenter, strand == "+")$id

# handle minus strand
centerMinus = as(subset(eventsCenter, strand == "-"), "GRangesList")
upstreamMinus = as(subset(eventsUpstream, strand == "-"), "GRangesList")
downstreamMinus = as(subset(eventsDownstream, strand == "-"), "GRangesList")
# combine lists and set ids
exonsMinus = pc(centerMinus, upstreamMinus, downstreamMinus)
exonsMinus = as(lapply(1:length(exonsMinus), function(x){
  g = unlist(exonsMinus[x])
  g$id = x
  g$pos = c("center", "downstream", "upstream")
  return(g)
}), "GRangesList")
# add tracing id
names(exonsMinus) = subset(eventsCenter, strand == "-")$id

# combine strands
exonSet = c(exonsMinus, exonsPlus)
exonSet = sort(exonSet)
exonSet = exonSet[order(names(exonSet))]
# store results 
rtracklayer::export(exonSet, "./data/exonSet.bed", format = "BED")
rtracklayer::export(events, "./data/events.bed", format = "BED")


### ============================================================================
### Filter for overlaping events
### ----------------------------------------------------------------------------
### 

# remove events with low junction read counts
eventsFilter0 = events
sel = apply(as.matrix(mcols(eventsFilter0)[c(3:6)]), 1, function(x) length(x[x > 10]) >= 3)
eventsFilter1 = events[sel,]
eventsFilter2 = eventsFilter1
# iteratively remove overlapping events 
while (max(countOverlaps(eventsFilter2)) > 1) {
  print(paste0("start ", max(countOverlaps(eventsFilter2))))
  ols = findOverlaps(eventsFilter2, drop.self = F) %>% as.data.frame
  idx = sapply(1:nrow(ols), function(x){
    ols$subjectHits[ols$queryHits == x]
  })
  idx = idx[!duplicated(idx)]
  eventsFilter2 = sapply(1:length(idx), function(x){
    curr.idx = unlist(idx[x])
    curr.ranges = eventsFilter2[curr.idx]
    if (length(curr.ranges) > 1) {
      # select by lowest fdr exon
      curr.ranges = curr.ranges[which.min(curr.ranges$fdr)]
    }
    return(curr.ranges)
  })
  # update output
  eventsFilter2 = unlist(GRangesList(eventsFilter2))
  eventsFilter2 = eventsFilter2[!duplicated(eventsFilter2)]
  print(paste0("end ", max(countOverlaps(eventsFilter2))))
}
# store results
rtracklayer::export(eventsFilter2, con = "./data/eventsFilter2.bed", format = "BED")

# remove overlapping results from exon set as well
exonSet = exonSet[names(exonSet) %in% names(eventsFilter2)]


### ============================================================================
### Filter for significantly AS exons
### ----------------------------------------------------------------------------
### 

# apply significance thresholds
eventsFilter2$meanLog2Exp = log2(rowMeans(as.matrix(mcols(eventsFilter2[,c(3:6)]))))
eventsReg = subset(eventsFilter2, abs(incDiff) > 0.05 & fdr < 0.05 & meanLog2Exp > 5)
eventsNot = eventsFilter2[!eventsFilter2 %in% eventsReg]

# eventsReg = 1212 significantly regulated AS events
# eventsNot = 18096 not significantly regulated AS events

# export and save processed AS events
rtracklayer::export(eventsReg, con = "./data/eventsReg.bed", format = "BED")
save(eventsReg, file = "./data/eventsReg.rda")
save(eventsNot, file = "./data/eventsNot.rda")
save(exonSet, file = "./data/exonSet.rda")
