# Supplementary material for: The RNA-binding profile of the splicing factor SRSF6 in immortalized human pancreatic β-cells
Source: Life Sci Alliance. 2020 Dec 29;4(3):e202000825. doi: 10.26508/lsa.202000825 (PMC7772782; doi:10.26508/lsa.202000825)
Supplement: Supplementary file 14 [file LSA-2020-00825_Supplemental_Data_1.zip › BindingSiteDefinition_Functions.R]

### ===========================================================================#
###                                                                            #
###                     SRSF6 Binding Site Defnition                           #
###                             (FUNCTIONS)                                    #
###                                                                            #
### ===========================================================================#

#' Merge and resize peaks called by PureCLIP. Single nt peaks are merged into
#' binding sites of equal width, by either extending or iteratively reducing
#' the size of the merged peak object.
#' 
#' @param peaks GRanges-Object (the PureCLIP output)
#' @param peakSize numeric (desired output peak size)
#' @param peaksSize_lowerThreshold numeric (define what merged regions will be retained)
#' @param clipSignalPlus RLE (single nuclotide crosslink events of + strand)
#' @param clipSignalMinus RLE (single nuclotide crosslink events of - strand)
#' @return GRanges-Object of merged and resized peaks
#' @example peaksMergeAndResize(peaks = p, peakSize = 9, peaksSize_lowerThreshold = 2, 
#' clipSignalPlus = plus, clipSignalMinus = minus)
peaksMergeAndResize <- function(peaks, peaksSize, peaksSize_lowerThreshold,
                                clipSignalPlus, clipSignalMinus){
  
  peaksStep1 = keepStandardChromosomes(peaks, pruning.mode = "coarse")
  
  # merged peaks with gap width that is 1nt smaller than the desired output
  # binding site width
  peaksStep2 = reduce(peaksStep1, min.gapwidth = peaksSize - 1)
  
  # remove merged regions smaller than threshold (usually 1 or 2)
  peaksStep3 = peaksStep2[width(peaksStep2) > peaksSize_lowerThreshold]
  names(peaksStep3) = 1:length(peaksStep3)
  
  # merge and resize routine
  peaksFinalRecenterPlus <- GRanges()
  peaksFinalRecenterMinus <- GRanges()
  peaksToProcessPlus <- subset(peaksStep3, strand == "+")
  peaksToProcessMinus <- subset(peaksStep3, strand == "-")
  
  Counter = 0
  while (TRUE) {
    # quit if no more regions to check
    if (length(peaksToProcessMinus) == 0 & length(peaksToProcessPlus) == 0) {
      break
    } else {
      # handle positive strand
      if (length(peaksToProcessPlus) != 0) {
        # get max xlink position of each peak
        peaksMaxPosPlus = as.matrix(clipSignalPlus[peaksToProcessPlus]) 
        peaksMaxPosPlus[is.na(peaksMaxPosPlus)] = -Inf
        peaksMaxPosPlus = max.col(peaksMaxPosPlus, ties.method = "first")
        # make new peaks centered arround max position
        currentPeaksPlus = peaksToProcessPlus
        start(currentPeaksPlus) = start(currentPeaksPlus) + peaksMaxPosPlus - 1
        end(currentPeaksPlus) = start(currentPeaksPlus)
        currentPeaksPlus = currentPeaksPlus + ((peaksSize - 1)/2)
        # store peaks
        peaksFinalRecenterPlus = c(peaksFinalRecenterPlus, currentPeaksPlus)
        # remove peak regions from rest of possible regions
        currentPeaksPlus = as(currentPeaksPlus + ((peaksSize - 1)/2), "GRangesList")
        
        # update peak regions that are left for processing
        peaksToProcessPlus = unlist(psetdiff(peaksToProcessPlus, currentPeaksPlus))
      }
      # handle negative strand
      if (length(peaksToProcessMinus) != 0) {
        peaksMaxPosMinus = as.matrix(clipSignalMinus[peaksToProcessMinus])
        peaksMaxPosMinus[is.na(peaksMaxPosMinus)] = -Inf
        peaksMaxPosMinus = max.col(peaksMaxPosMinus, ties.method = "last")
        
        currentPeaksMinus = peaksToProcessMinus
        start(currentPeaksMinus) = start(currentPeaksMinus) + peaksMaxPosMinus - 1
        end(currentPeaksMinus) = start(currentPeaksMinus)
        currentPeaksMinus = currentPeaksMinus + ((peaksSize - 1)/2)
        
        peaksFinalRecenterMinus = c(peaksFinalRecenterMinus, currentPeaksMinus)
        
        currentPeaksMinus = as(currentPeaksMinus + ((peaksSize - 1)/2), "GRangesList")
        
        peaksToProcessMinus = unlist(psetdiff(peaksToProcessMinus, currentPeaksMinus))
      }
      Counter = Counter + 1
    }
  }
  peaksStep4 = c(peaksFinalRecenterPlus, peaksFinalRecenterMinus)
  peaksStep4 = sortSeqlevels(peaksStep4)
  peaksStep4 = sort(peaksStep4)
  return(peaksStep4)
}

#' Filter that retains only peaks that harbour a defined number of single nt
#' crosslink events.
#' 
#' @param peaks GRanges-Object (the merged and resized peaks)
#' @param minXlinksPerPeak number (threshold for the number of xlink events)
#' @param clipSignalPlus RLE (single nuclotide crosslink events of + strand)
#' @param clipSignalMinus RLE (single nuclotide crosslink events of - strand)
#' @example peaksCheckMinPosCovered(peaks = p, minXlinksPerPeak = 3, clipSignalPlus = plus, clipSignalMinus = minus)
peaksCheckMinPosCovered <- function(peaks, minXlinksPerPeak, clipSignalPlus, clipSignalMinus){
  # split by strand plus
  peaksCurrentPlus = peaks[strand(peaks) == "+"]
  peaksCurrentPlusMat = as.matrix(clipSignalPlus[peaksCurrentPlus])
  peaksCurrentPlus = peaksCurrentPlus[apply((peaksCurrentPlusMat > 0), 1, sum) > minXlinksPerPeak]
  # split by strand minus
  peaksCurrentMinus = peaks[strand(peaks) == "-"]
  peaksCurrentMinusMat = as.matrix(clipSignalMinus[peaksCurrentMinus])
  peaksCurrentMinus = peaksCurrentMinus[apply((peaksCurrentMinusMat > 0), 1, sum) > minXlinksPerPeak]
  # combine sort return
  peaksCurrent = c(peaksCurrentPlus, peaksCurrentMinus)
  peaksCurrent = sortSeqlevels(peaksCurrent)
  peaksCurrent = sort(peaksCurrent)
  return(peaksCurrent)
}

#' Filter that removes all binding sites where the center position was not an
#' initially called PureCLIP crosslink site.
#' 
#' @param peaks GRanges-Object (the merged and resized peaks)
#' @param pureClipOriginal GRanges-Object (the PureCLIP output)
#' @example peaksCheckPureClipCenter(peaks = p, pureClipOriginal = pPureClip)
peaksCheckPureClipCenter <- function(peaks, pureClipOriginal){
  peaksCurrent = peaks - (unique(width(peaks)) - 1)/2
  peaksCurrent = peaks[queryHits(findOverlaps(peaksCurrent, pureClipOriginal))]
  # combine sort return
  peaksCurrent = sortSeqlevels(peaksCurrent)
  peaksCurrent = sort(peaksCurrent)
  return(peaksCurrent)
}

#' Filter that retains only those binding sites that harbour a defined number of 
#' initially called PureCLIP sites
#' 
#' @param peaks GRanges-Object (the merged and resized peaks)
#' @param pureClipOriginal GRanges-Object (the PureCLIP output)
#' @param minPureClipSites number (minimum PureCLIP site threshold)
#' @example peaksCheckNSitesPureClip(peaks = p, pureClipOriginal = pOriginal, minPureClipSites = 2)
peaksCheckNSitesPureClip <- function(peaks, pureClipOriginal, minPureClipSites){
  overlaps = findOverlaps(peaks, pureClipOriginal)
  freq = table(queryHits(overlaps))
  idx = as.numeric(names(freq[freq >= minPureClipSites]))
  peaksCurrent = peaks[idx]
  
  # combine sort return
  peaksCurrent = sortSeqlevels(peaksCurrent)
  peaksCurrent = sort(peaksCurrent)
}

#' Filter that removes all binding sites whose center position does not harbour
#' the highest crosslink event count
#' 
#' @param peaks GRanges-Object (the merged and resized peaks)
#' @param clipSignalPlus RLE (single nuclotide crosslink events of + strand)
#' @param clipSignalMinus RLE (single nuclotide crosslink events of - strand)
#' @example peaksCheckCenterMaxCount(peaks = p, clipSignalPlus = plus, clipSignalMinus = minus)
peaksCheckCenterMaxCount <- function(peaks, clipSignalPlus, clipSignalMinus){
  # find max per peak
  peaksPlus = peaks[strand(peaks) == "+"]
  peaksMinus = peaks[strand(peaks) == "-"]
  peaksCurrentPlusMat = as.matrix(clipSignalPlus[peaksPlus])
  peaksCurrentMinusMat = as.matrix(clipSignalMinus[peaksMinus])
  peaksCurrentPlusCount = apply(peaksCurrentPlusMat, 1, max)
  peaksCurrentMinusCount = apply(peaksCurrentMinusMat, 1, max)
  # remove not max peaks
  peaksCurrentPlus = peaksPlus[peaksCurrentPlusCount == peaksCurrentPlusMat[,((unique(width(peaks)) - 1) / 2) + 1]] 
  peaksCurrentMinus = peaksMinus[peaksCurrentMinusCount == peaksCurrentMinusMat[,((unique(width(peaks)) - 1) / 2) + 1]]
  # combine sort return
  peaksCurrent = c(peaksCurrentPlus, peaksCurrentMinus)
  peaksCurrent = sortSeqlevels(peaksCurrent)
  peaksCurrent = sort(peaksCurrent)
  return(peaksCurrent)
}

#' Wrapper function that subsequently calls: peaksMergeAndResize, peaksCheckMinPosCovered,
#' peaksCheckPureClipCenter, peaksCheckCenterMaxCount, peaksCheckNSitesPureClip and 
#' reports basic statistics about how many peaks are removed in each step
#' 
#' @param peaks GRanges-Object (the PureCLIP output)
#' @param peakSize numeric (desired output peak size)
#' @param peaksSize_lowerThreshold numeric (define what merged regions will be retained)
#' @param minPureClipSites number (minimum PureCLIP site threshold)
#' @param minXlinksPerPeak number (threshold for the number of xlink events)
#' @param clipSignalPlus RLE (single nuclotide crosslink events of + strand)
#' @param clipSignalMinus RLE (single nuclotide crosslink events of - strand)
#' @example peaksToBindingSites(peaks = peaksFiltered, peaksSize = 9, 
#' peaksSize_lowerThreshold = 2, minXlinksPerPeak = 2, minPureClipSites = 2, 
#' clipSignalPlus = clipSignalPlus, clipSignalMinus = clipSignalMinus)
peaksToBindingSites <- function(peaks, peaksSize, peaksSize_lowerThreshold, minPureClipSites,
                                minXlinksPerPeak, clipSignalPlus, clipSignalMinus){
  peaks1 = peaksMergeAndResize(peaks = peaks, peaksSize = peaksSize,
                               peaksSize_lowerThreshold = peaksSize_lowerThreshold,
                               clipSignalPlus = clipSignalPlus,
                               clipSignalMinus = clipSignalMinus)
  peaks2 = peaksCheckMinPosCovered(peaks = peaks1, minXlinksPerPeak = minXlinksPerPeak,
                                   clipSignalPlus = clipSignalPlus,
                                   clipSignalMinus = clipSignalMinus)
  peaks3 = peaksCheckPureClipCenter(peaks = peaks2, pureClipOriginal = peaks)
  peaks4 = peaksCheckCenterMaxCount(peaks = peaks3, 
                                    clipSignalPlus = clipSignalPlus,
                                    clipSignalMinus = clipSignalMinus)
  peaks5 = peaksCheckNSitesPureClip(peaks = peaks4, pureClipOriginal = peaks,
                                    minPureClipSites = minPureClipSites)
  reportDf = data.frame(step = c("InitialPeaks", "Merge&resize", "MinPosFilter",
                                 "CenterPureClipFilter", "CenterIsMaxFilter", "MinPureClipSites"),
                        nPeaks = c(length(peaks), length(peaks1), length(peaks2),
                                   length(peaks3), length(peaks4), length(peaks5)))
  result = list(reportDf = reportDf, peaks = peaks5)
  return(result)
}
