# Supplementary material for: The RNA-binding profile of the splicing factor SRSF6 in immortalized human pancreatic β-cells
Source: Life Sci Alliance. 2020 Dec 29;4(3):e202000825. doi: 10.26508/lsa.202000825 (PMC7772782; doi:10.26508/lsa.202000825)
Supplement: Supplementary file 14 [file LSA-2020-00825_Supplemental_Data_1.zip › BindingSiteDefinition.R]

### ===========================================================================#
###                                                                            #
###                     SRSF6 Binding Site Defnition                           #
###                                                                            #
### ===========================================================================#


### ============================================================================
### Load required packages
### ----------------------------------------------------------------------------
### 
library(rtracklayer)
library(GenomicRanges)
library(GenomicFeatures)
library(dplyr)


### ============================================================================
### Import PureCLIP output
### ----------------------------------------------------------------------------
### 
peaksInitial = "./data/PureCLIP_output.bed"
peaksInitial = import(con = peaksInitial, format = "BED")


### ============================================================================
### Filter peaks by PureCLIP score -> glaobal 5% cutoff
### ----------------------------------------------------------------------------
### 
cutoff = quantile(peaksInitial$score, probs = seq(0,1, by = 0.05))
peaksFiltered = peaksInitial[peaksInitial$score >= cutoff[2]]
rtracklayer::export(peaksFiltered, "./data/peaksFilteredGlobal.bed", format = "BED")


### ============================================================================
### Summarize peaks into 9nt wide binding sites
### ----------------------------------------------------------------------------
### 
clipSignalPlus = "./data/clip_merge_plus.bw"
clipSignalPlus = import.bw(clipSignalPlus, as = "Rle")
clipSignalMinus = "./data/clip_merge_minus.bw"
clipSignalMinus = abs(import.bw(clipSignalMinus, as = "Rle"))

peaksProcessed = peaksToBindingSites(peaks = peaksFiltered,
                                     peaksSize = 9,
                                     peaksSize_lowerThreshold = 2,
                                     minXlinksPerPeak = 2,
                                     minPureClipSites = 2,
                                     clipSignalPlus = clipSignalPlus,
                                     clipSignalMinus = clipSignalMinus)

rtracklayer::export(peaksProcessed$peaks, "./data/peaksMerged.bed", format = "BED")

### ============================================================================
### Filter binding sites for reproducibility on replicate level
### ----------------------------------------------------------------------------
### 

# import replicates as RLE
folder = "./data/clip_all_replicates/"
files = list.files(folder, pattern = ".bw$", full.names = TRUE)
files = lapply(files, function(x){
  c = abs(import(x, format = "BigWig", as = "Rle"))
  std = standardChromosomes(c)
  c = c[names(c) %in% std]
})
names(files) = 1:8

# describe the datasete
infos = data.frame(
  ID = 1:8,
  condition = rep("wt",8),
  strand = rep(c("-","+"),4),
  replicate = c(1,1,2,2,3,3,4,4))

# split peaks by strand
peaks = peaksProcessed$peaks
peaksPlus = peaks[strand(peaks) == "+"]
peaksMinus = peaks[strand(peaks) == "-"]

# count crosslinks on peaks -> plus strand
signalPlus = files[names(files) %in% infos$ID[infos$strand == "+"]]
countsPlus = sapply(1:length(signalPlus), function(x){
  sum(signalPlus[[x]][peaksPlus])
})
mcols(peaksPlus) = countsPlus

# count crosslinks on peaks -> minus strand
signalMinus = files[names(files) %in% infos$ID[infos$strand == "-"]]
countsMinus = sapply(1:length(signalMinus), function(x){
  sum(signalMinus[[x]][peaksMinus])
})
mcols(peaksMinus) = countsMinus

# combine counts of both strands
peaksCount = c(peaksPlus,peaksMinus)
peaksCount = sortSeqlevels(peaksCount)
peaksCount = sort(peaksCount)
colnames(mcols(peaksCount)) = c("rep1", "rep2", "rep3", "rep4")

# compute replicate specific count threshold
df = as.data.frame(mcols(peaksCount))
cutoff = apply(df, 2, function(x){
  quantile(x, probs = seq(0,1, by = 0.1))
})
cutoff = data.frame(q = cutoff[3,], variable = colnames(cutoff))
cutoff$q[cutoff$q < 2] = 2

# summarize replicate reproducibility
support = t(apply(mcols(peaksCount), 1, function(x){
  ifelse(x >= cutoff$q, 1, 0)
}))

mcols(peaksCount)$support = rowSums(support)
peaksReproducible = peaksCount[peaksCount$support >= 3]


### ============================================================================
### Filter genome annotation 
### ----------------------------------------------------------------------------
### 
# Import annotation file
annotationFile = "./data/gencode.v29.annotation.gtf"
anno = import(annotationFile, format = "GTF")

# Filter feature level annotation
anno = anno[anno$level != 3]

# Filter transcript level annotation
anno$transcript_support_level[is.na(anno$transcript_support_level)] = 0
anno$transcript_support_level[anno$transcript_support_level == "NA"] = 10
anno = anno[anno$transcript_support_level == 0
            | anno$transcript_support_level == 1
            | anno$transcript_support_level == 2
            | anno$transcript_support_level == 3 ]

# Create txdb databse from filtered annotations
annoDb = makeTxDbFromGRanges(anno)

genesAll = genes(annoDb)
idx = match(genesAll$gene_id, anno$gene_id)
elementMetadata(genesAll) = cbind(elementMetadata(genesAll), elementMetadata(anno)[idx,])


### ============================================================================
### Assign each binding site to the hosting gene
### ----------------------------------------------------------------------------
### 
genesTargets = subsetByOverlaps(genesAll, peaksReproducible)
genesTargetsProt = genesTargets[genesTargets$gene_type == "protein_coding"]
peaksProt = subsetByOverlaps(peaksReproducible, genesTargetsProt)
peaksFinal = peaksProt[countOverlaps(peaksProt, genesTargetsProt) == T]


### ============================================================================
### Specify the exact location of each binding site in the transcript annotation
### ----------------------------------------------------------------------------
### 
# count binding site overlap with transcript parts
cdseq = cds(annoDb) %>% countOverlaps(peaksFinal,.)
intrns = unlist(intronsByTranscript(annoDb)) %>% countOverlaps(peaksFinal,.)
utrs3 = unlist(threeUTRsByTranscript(annoDb)) %>% countOverlaps(peaksFinal,.)
utrs5 = unlist(fiveUTRsByTranscript(annoDb)) %>% countOverlaps(peaksFinal,.)
overlapCounts = data.frame(cds = cdseq, intron = intrns, utr3 = utrs3, utr5 = utrs5)

# init the hierarchical rule for ties
rule = c("intron", "cds", "utr3", "utr5")

# applying the majority vote and rule
overlapCounts = overlapCounts[, rule] %>% as.matrix %>% 
  cbind.data.frame(., outside = ifelse(rowSums(overlapCounts) == 0, 1, 0) )
names = colnames(overlapCounts)
reg = apply(overlapCounts, 1, function(x){ names[which.max(x)] })

# add final regions to binding sites object
mcols(peaksFinal)$region = reg

# remove binding sites outside of annotated regions
# (this is a special case where binding sites are located within an annotated
# gene, but outside of any of it's transcripts)
peaksFinal = peaksFinal[peaksFinal$region != "outside"]


### ============================================================================
### re-annotate final binding sites with initial PureCLIP scores
### ----------------------------------------------------------------------------
### 
overlaps = findOverlaps(peaksFinal, peaksInitial)
matchDF = data.frame(qHits = queryHits(overlaps),
                     sHits = subjectHits(overlaps),
                     score = peaksInitial$score[subjectHits(overlaps)])
scores = group_by(matchDF, qHits) %>% 
  summarize(pSum = sum(score),
            pMax = max(score),
            pMean = mean(score)) %>% 
  as.data.frame

mcols(peaksFinal)$pSum = scores$pSum
mcols(peaksFinal)$pMean = scores$pMean
mcols(peaksFinal)$pMax = scores$pMax
