# Supplementary material for: The RNA-binding profile of the splicing factor SRSF6 in immortalized human pancreatic β-cells
Source: Life Sci Alliance. 2020 Dec 29;4(3):e202000825. doi: 10.26508/lsa.202000825 (PMC7772782; doi:10.26508/lsa.202000825)
Supplement: Supplementary file 14 [file LSA-2020-00825_Supplemental_Data_1.zip › MotifDefinition_Functions.R]

### ===========================================================================#
###                                                                            #
###                        SRSF6 Motif Definition                              #
###                             (FUNCTIONS)                                    #
###                                                                            #
### ===========================================================================#


# vectorize base R seq function 
vectorized.seq <- Vectorize(seq.default, vectorize.args = c("from", "to"))

#' counts frequency of kmers over the given object
#'
#' @param bs GRanges-Object (range to count in)
#' @param kmerSize number (width of the kmer) 
#' @return matrix (with nrows = length(bs) and ncols = length(kmerSize))
#' @example countKmerFreq(peaks, 5)
countKmerFreq <- function(bs, kmerSize){
  intBs = bs
  frameSize = unique(width(intBs))
  # extract sequences per region
  seq = as.character(RNAStringSet(getSeq(Hsapiens, intBs)))
  # compute all possible pentamers of the given size
  kmers = names(oligonucleotideFrequency(RNAString("AA"),kmerSize))
  
  # get start end position of every kmer in every sequence
  # returns a list of lists
  countsKmer = lapply(kmers, function(x){
    loc = stri_locate_all(seq, regex = x, omit_no_match = T)
  })
  
  # reformat start end postions into a matrix format
  # each line of the matrix corresponds to the sequence of one binding site
  # each entry corresponds to the number of times a kmer was found at the 
  # respective position
  kmerMatrix = lapply(countsKmer, function(k){
    currK = k[!isEmpty(k)]
    if (length(currK) > 0) {
      currKPos = sapply(currK, function(x){
        y = as.data.frame(x)
        v = rep(0, frameSize)  
        repl = vectorized.seq(y$start, y$end)
        v[as.numeric(repl)] = 1
        return(v)
      })
      currKPos = rowSums(currKPos)
    } 
    if (length(currK) == 0) {
      currKPos = rep(0,frameSize)
    }
    return(currKPos)
  })
  
  # format final matrix
  kmerMatrix = t(do.call("cbind",kmerMatrix))
  rownames(kmerMatrix) = kmers
  kmerMatrix = kmerMatrix / length(intBs)
  return(kmerMatrix)
}
