# Supplementary material for: The RNA-binding profile of the splicing factor SRSF6 in immortalized human pancreatic β-cells
Source: Life Sci Alliance. 2020 Dec 29;4(3):e202000825. doi: 10.26508/lsa.202000825 (PMC7772782; doi:10.26508/lsa.202000825)
Supplement: Supplementary file 14 [file LSA-2020-00825_Supplemental_Data_1.zip › MotifDefinition.R]

### ===========================================================================#
###                                                                            #
###                        SRSF6 Motif Definition                              #
###                                                                            #
### ===========================================================================#

### ============================================================================
### Load required packages
### ----------------------------------------------------------------------------
### 
library(Biostrings)
library(BSgenome.Hsapiens.UCSC.hg38)
library(GenomicRanges)
library(GenomicFeatures)
library(stringi)
library(reshape2)
library(ggplot2)
library(ggrepel)

### ============================================================================
### Load processed binding sites
### ----------------------------------------------------------------------------
### 
load("./data/bindingSites.rda")
peaksFinal = bs

### ============================================================================
### Subsample binding sites per region
### ----------------------------------------------------------------------------
### 
set.seed(1234)
sampCds = subset(peaksFinal, region == "cds") %>% sample(., 5000)
sampIntron = subset(peaksFinal, region == "intron") %>% sample(., 5000)

### ============================================================================
### Calculate pentamer frequency for each subsample in defined windows
### ----------------------------------------------------------------------------
### 

# pentamer freq in 9nt binding site center windows
df1 = countKmerFreq(sampCds, kmerSize = 5)
df2 = countKmerFreq(sampIntron, kmerSize = 5)
dfCenter = data.frame(kmer = rownames(df1),
                      exon = rowMeans(df1),
                      intron = rowMeans(df2),
                      region = "center")

df1 = countKmerFreq(flank(sampCds, width = 20, start = T), kmerSize = 5)
df2 = countKmerFreq(flank(sampIntron, width = 20, start = T), kmerSize = 5)
dfUpstream = data.frame(kmer = rownames(df1),
                        exon = rowMeans(df1),
                        intron = rowMeans(df2),
                        region = "upstream")

df1 = countKmerFreq(flank(sampCds, width = 20, start = F), kmerSize = 5)
df2 = countKmerFreq(flank(sampIntron, width = 20, start = F), kmerSize = 5)
dfDownstream = data.frame(kmer = rownames(df1),
                          exon = rowMeans(df1),
                          intron = rowMeans(df2),
                          region = "downstream")


### ============================================================================
### Example plot for exon vs. intron pentamer frequencies
### ----------------------------------------------------------------------------
### 

p = ggplot(dfCenter, aes(x = exon, y = intron)) +
  geom_abline() +
  geom_point(color = "darkgrey") +
  geom_label_repel(data = subset(dfCenter, exon > 0.03 | intron > 0.03),
                   aes(x = exon, y = intron, label = kmer), color = "black",
                   nudge_y = .001, min.segment.length = unit(0, 'lines'),
                   size = 2, segment.size = .5, alpha = .5, segment.alpha = .3) +
  ggtitle("Center - 9nt")


### ============================================================================
### Calculate triplet frequency for GAA/ UUC
### ----------------------------------------------------------------------------
### 
seqSet = RNAStringSet(getSeq(Hsapiens, peaksFinal - 4 + 30 ))
freq = oligonucleotideFrequency(seqSet, 3) %>% as.data.frame()

# extract triplets of interest
selKmers = c("GAA", "UUC")
selKmers = freq[colnames(freq) %in% selKmers]

# group triplet frequency with PureCLIP score
df = data.frame(region = peaksFinal$region, pSum = peaksFinal$pSum)
df = cbind(df, selKmers)
df = melt(df, id = c("region", "pSum"))


### ============================================================================
### Calculate triplet frequency for GAA/ UUC with gap sizes (0,1,2)
### ----------------------------------------------------------------------------
### 

seqSet = as.character(RNAStringSet(getSeq(Hsapiens, peaksFinal - 4 + 30)))

# single motif
d0 = data.frame(region = peaksFinal$region,
                pSum = peaksFinal$pSum,
                count = stri_count_regex(str = seqSet, pattern = "UUC"),
                pattern = "UUC")
d1 = data.frame(region = peaksFinal$region,
                pSum = peaksFinal$pSum,
                count = stri_count_regex(str = seqSet, pattern = "GAA"),
                pattern = "GAA")
dfSingleMotif = rbind(d0,d1)

# multiple motifs - no gap
d2 = data.frame(region = peaksFinal$region,
                pSum = peaksFinal$pSum,
                count = stri_count_regex(str = seqSet, pattern = "GAAGAA"),
                pattern = "GAAGAA")
d3 = data.frame(region = peaksFinal$region,
                pSum = peaksFinal$pSum,
                count = stri_count_regex(str = seqSet, pattern = "GAAGAAGAA"),
                pattern = "GAAGAAGAA")
dfNoGap = rbind(d2,d3)

# multiple motifs - with single gaps
d4 = data.frame(region = peaksFinal$region,
                pSum = peaksFinal$pSum,
                count = stri_count_regex(str = seqSet, pattern = "GAA.GAA"),
                pattern = "GAA.GAA")
d5 = data.frame(region = peaksFinal$region,
                pSum = peaksFinal$pSum,
                count = stri_count_regex(str = seqSet, pattern = "GAA.GAA.GAA"),
                pattern = "GAA.GAA.GAA")
dfSingleGap = rbind(d4,d5)

# multiple motifs - with double gaps
d6 = data.frame(region = peaksFinal$region,
                pSum = peaksFinal$pSum,
                count = stri_count_regex(str = seqSet, pattern = "GAA..GAA"),
                pattern = "GAA..GAA")
d7 = data.frame(region = peaksFinal$region,
                pSum = peaksFinal$pSum,
                count = stri_count_regex(str = seqSet, pattern = "GAA..GAA..GAA"),
                pattern = "GAA..GAA..GAA")
dfDoubleGap = rbind(d6,d7)
