# Supplementary material for: The RNA-binding profile of the splicing factor SRSF6 in immortalized human pancreatic β-cells
Source: Life Sci Alliance. 2020 Dec 29;4(3):e202000825. doi: 10.26508/lsa.202000825 (PMC7772782; doi:10.26508/lsa.202000825)
Supplement: Supplementary file 14 [file LSA-2020-00825_Supplemental_Data_1.zip › RnaMap_Functions.R]

### ===========================================================================#
###                                                                            #
###                        SRSF6 RNA-splicing-map                              #
###                             (FUNCTIONS)                                    #
###                                                                            #
### ===========================================================================#


#' iteratively sample a PSI matched subset of exons from a background set
#' and caclulate the crosslink event frequency on those regions
#' 
#' @param exn GRanges exons used as PSI reference
#' @param bc GRanges exons that are PSI adjusted
#' @iter number (default = 50)(iterations of the sampling)
#' @return list of 4 matrices (counts and exon support for 3'ss and 5'ss)
#' @example sampleBackground(exn = exnUp, bc = exnNot, iter = 10)
sampleBackground <- function(exn, bc, iter = 50){ 
  # initialize result matrices
  matr1 = NULL
  matr2 = NULL
  matr3 = NULL
  matr4 = NULL
  # start iterative resampling 
  for (i in 1:iter) {
    # adjust background exons PSI distribution based on input exons PSI
    curr.bc = fixDistribution(obj1 = exn, obj2 = bc)
    # compute crosslink coverage for 5' splice sites
    d1 = makeCounts(obj = curr.bc, signal.p = clp.plus, signal.m = clp.minus,
                     range = 101, which = "ss5")
    # compute crosslink coverage for 3' splice sites
    d2 = makeCounts(obj = curr.bc, signal.p = clp.plus, signal.m = clp.minus,
                     range = 101, which = "ss3")
    # combine and return results as matrix
    matr1 = cbind(matr1, d1$counts)
    matr2 = cbind(matr2, d2$counts)
    matr3 = cbind(matr3, d1$exonSupport)
    matr4 = cbind(matr4, d2$exonSupport)
  }
  result = list(matr1 = matr1, matr2 = matr2, matr3 = matr3, matr4 = matr4)
  return(result)
}

#' apply the PSI distribution of one object to the PSI distribution of another 
#' object based on 5% quantiles
#' 
#' @param obj1 GRanges object with mean inclusion counts
#' @param obj2 GRanges object with mean inclusion counts
#' @return Ranges object with matched PSI mean inclusion counts
#' @example fixDistribution(obj1 = upRegulatedExons, obj2 = totalBackgroundExons)
fixDistribution <- function(obj1, obj2){
  # split the regulated exons PSI distribution by 5% quantiles
  q = quantile(obj1$meanInc, seq(from = 0, to = 1, by = 0.05))
  int = findInterval(obj2$meanInc, q)
  # apply quantiles to the total background
  mcols(obj2)$quantUp = int
  bc = GenomicRanges::split(obj2, f = obj2$quantUp)
  # subsample from the PSI match background
  bc = sapply(bc, function(x){
    s = sample(x, size = floor(length(obj1)/length(q)))
  })
  bc = unlist(GRangesList(bc))
  return(bc)
}

#' count the number of positions covered by single nuclotide crosslink events
#' in a symmetric window around 3' or 5' splice sites of given exons
#' 
#' @param obj exons as GRanges
#' @param signal.p RLE (single nuclotide crosslink events of + strand)
#' @param signal.m RLE (single nuclotide crosslink events of - strand)
#' @param range number (to span a symmertric window)
#' @param which either ss3 or ss5
#' @return returns a dataframe withe the covered positions, the mean crosslink 
#' signal, the level of exon support and the indication which position was used
#' @example makeCounts(obj = exnUp, signal.p = clipPlus, signal.m = clipMinus,
#' range = 100, which = ss3)
makeCounts <- function(obj, signal.p, signal.m, range, which){
  # set window start position based on the selected splice site
  if (which == "ss3") {
    win = resize(obj, 1, fix = "start") + range
  }
  if (which == "ss5") {
    win = resize(obj, 1, fix = "end") + range
  }
  mcols(win)$id = 1:length(win)
  # define supported length per exon
  h = floor(width(obj)/2) + range
  h[h > (2*range + 1)] = (2*range + 1)
  mcols(win)$h = h
  # extract crosslink coverage signal per strand
  m = signal.m[win[strand(win) == "-"]] %>% as.matrix
  rownames(m) = win[strand(win) == "-"]$id
  m = apply(m,1,rev) %>% t
  p = signal.p[win[strand(win) == "+"]] %>% as.matrix
  rownames(p) = win[strand(win) == "+"]$id
  # combine as matrix
  s = rbind(p,m)
  idx = match(rownames(s), win$id)
  s = s[idx,]
  # handle positions in the matrix that are not supported by the exon, but rather
  # contain intron signal by setting them to NA
  if (which == "ss5") {
    map = t(apply(s, 1, rev))
    map = setToNa(matr = map, v = h)
    map = t(apply(map, 1, rev))
  } else {
    map = setToNa(matr = s, v = h)
  }
  map = map[,-c(1,ncol(map))]
  rownames(map) = win$geneSymbol
  exon.support = apply(map, 2, function(x){sum(is.na(x))})
  exon.support = length(obj) - exon.support
  # count only positions covered by crosslink events and not the crosslinks itself
  map = as.data.frame(map)
  map[map > 1] = 1 
  # export mean coverage per position and exon coverge of the selected window
  map.mean = colMeans(map, na.rm = T)
  df = data.frame(pos = c(-(range - 1):(range - 1)),
                  counts = map.mean,
                  exonSupport = exon.support,
                  position = which)
  return(df)
}

#' internal helper that sets positions in a coverage matrix to NA
#' 
#' @param matr matrix (coverage matrix)
#' @param v vector (indication which position are set to NA)
#' @return matrix (modified matrix with NAs introduced)
#' @example setToNa(matr = counts, v = suppPositions)
setToNa <- function(matr, v){
  S = NULL
  end = ncol(matr)
  for (i in 1:length(v)) {
    ss = matr[i,]
    ss[v[i]:end] = NA
    S = rbind(S,ss)
  }
  return(S)
}

#' calculate zscores and P values from a matrix of crosslink counts for each
#' sampling iteration
#' 
#' @param bc.matrix matrix where cols represent iterations and rows are counts
#' @param test.vector 
#' 
#' 
calcPval <- function(bc.matrix, test.vector){
  m = rowMeans(bc.matrix)
  s = rowSds(bc.matrix)
  zscore = (test.vector - m) / s
  pval = 2*pnorm(-abs(zscore))
  padj = p.adjust(pval, method = "BH")
  df = data.frame(zscore = zscore, pval = pval, padj = padj)
  return(df)
}
