# Supplementary material for: The RNA-binding profile of the splicing factor SRSF6 in immortalized human pancreatic β-cells
Source: Life Sci Alliance. 2020 Dec 29;4(3):e202000825. doi: 10.26508/lsa.202000825 (PMC7772782; doi:10.26508/lsa.202000825)
Supplement: Supplementary file 14 [file LSA-2020-00825_Supplemental_Data_1.zip › RnaMap.R]

### ===========================================================================#
###                                                                            #
###                        SRSF6 RNA-splicing-map                              #
###                                                                            #
### ===========================================================================#

### ============================================================================
### Load required packages
### ----------------------------------------------------------------------------
### 
library(ggplot2)
library(GenomicFeatures)
library(GenomicRanges)
library(matrixStats)

### ============================================================================
### Load required datasets
### ----------------------------------------------------------------------------
### 
# Load iCLIP data as single nucleotide crosslink events 
clp.plus = import("./data/clip_merge_plus.bw", format = "BigWig", as = "Rle")
clp.minus = import("./data/clip_merge_minus.bw", format = "BigWig", as = "Rle")
# Load AS events
load(file = "./data/eventsReg.rda")
load(file = "./data/eventsNot.rda")
load(file = "./data/exonSet.rda")


### ============================================================================
### Compute RNA-Map for Up-regualted exons
### ----------------------------------------------------------------------------
### 
# select upregualted exons and exon sets
exnUp = eventsReg[eventsReg$incDiff > 0]
mcols(exnUp)$meanInc = rowMeans(as.matrix(mcols(exnUp[,10:11])))
exnUpFlankUpstream = exonSet[names(exonSet) %in% names(exnUp)] %>%
  unlist %>% subset(., pos == "upstream")
exnUpFlankDownstream = exonSet[names(exonSet) %in% names(exnUp)] %>%
  unlist %>% subset(., pos == "downstream")
# sort and combine regualted exon regions
exnUp = sortSeqlevels(exnUp)
exnUp = sort(exnUp)
exnUpFlankUpstream = sortSeqlevels(exnUpFlankUpstream)
exnUpFlankUpstream = sort(exnUpFlankUpstream)
exnUpFlankDownstream = sortSeqlevels(exnUpFlankDownstream)
exnUpFlankDownstream = sort(exnUpFlankDownstream)
mcols(exnUpFlankUpstream) = mcols(exnUp)
mcols(exnUpFlankDownstream) = mcols(exnUp)

# select background exons and exon sets
exnNot = eventsNot
mcols(exnNot)$meanInc = rowMeans(as.matrix(mcols(exnNot[,10:11])))
exnNotFlankUpstream = exonSet[names(exonSet) %in% names(eventsNot)] %>% 
  unlist %>% subset(., pos == "upstream")
exnNotFlankDownstream = exonSet[names(exonSet) %in% names(eventsNot)] %>% 
  unlist %>% subset(., pos == "downstream")
# sort and combine background exon regions
exnNot = sortSeqlevels(exnNot)
exnNot = sort(exnNot)
exnNotFlankUpstream = sortSeqlevels(exnNotFlankUpstream)
exnNotFlankUpstream = sort(exnNotFlankUpstream)
exnNotFlankDownstream = sortSeqlevels(exnNotFlankDownstream)
exnNotFlankDownstream = sort(exnNotFlankDownstream)
mcols(exnNotFlankUpstream) = mcols(exnNot)
mcols(exnNotFlankDownstream) = mcols(exnNot)

# iteratively sample background count frequency from PSI match background distribution
sampleBcCenter = sampleBackground(exn = exnUp, bc = exnNot)
sampleBcFlankUpstream = sampleBackground(exn = exnUpFlankUpstream, bc = exnNotFlankUpstream)
sampleBcFlankDownstream = sampleBackground(exn = exnUpFlankDownstream, bc = exnNotFlankDownstream)
# summarize the background coverage
df1 = data.frame(mean = rowMeans(sampleBcCenter$matr1),
                 sd = rowSds(sampleBcCenter$matr1),
                 position = "ss5")
df2 = data.frame(mean = rowMeans(sampleBcCenter$matr2),
                 sd = rowSds(sampleBcCenter$matr2),
                 position = "ss3")
df3 = data.frame(mean = rowMeans(sampleBcFlankUpstream$matr1),
                 sd = rowSds(sampleBcFlankUpstream$matr1),
                 position = "up-ss5")
df4 = data.frame(mean = rowMeans(sampleBcFlankDownstream$matr2),
                 sd = rowSds(sampleBcFlankDownstream$matr2),
                 position = "down-ss3")
df.bc = rbind(df1,df2,df3,df4)
df.bc$pos = -100:100

# compute coverage for upregulated exons
df1 = makeCounts(obj = exnUp, signal.p = clp.plus, signal.m = clp.minus,
                  range = 101, which = "ss5") 
df1 = cbind.data.frame(df1, calcPval(bc.matrix = sampleBcCenter$matr1,
                                     test.vector = df1$counts))
df2 = makeCounts(obj = exnUp, signal.p = clp.plus, signal.m = clp.minus,
                  range = 101, which = "ss3")
df2 = cbind.data.frame(df2, calcPval(bc.matrix = sampleBcCenter$matr2,
                                     test.vector = df2$counts))
df3 = makeCounts(obj = exnUpFlankUpstream, signal.p = clp.plus, signal.m = clp.minus,
                  range = 101, which = "ss5") 
df3 = cbind.data.frame(df3, calcPval(bc.matrix = sampleBcFlankUpstream$matr1,
                                     test.vector = df3$counts)) 
df3$position = "up-ss5"
df4 = makeCounts(obj = exnUpFlankDownstream, signal.p = clp.plus, signal.m = clp.minus,
                  range = 101, which = "ss3") 
df4 = cbind.data.frame(df4, calcPval(bc.matrix = sampleBcFlankDownstream$matr2,
                                     test.vector = df4$counts)) 
df4$position = "down-ss3"
df.real = rbind(df1,df2,df3,df4)

# adjust zscores to a readable scale
df.real$zscore[(df.real$zscore) > 6] = 6
df.real$zscore[df.real$zscore < 0] = 0
df.zscore = subset(df.real, padj < 0.05)

# define plotting order
df.real$position = factor(df.real$position, levels = c("up-ss5", "ss3", "ss5", "down-ss3"))
df.bc$position = factor(df.bc$position, levels = c("up-ss5", "ss3", "ss5", "down-ss3"))
df.zscore$position = factor(df.zscore$position, levels = c("up-ss5", "ss3", "ss5", "down-ss3"))

# adjust computed results for plotting
upDfReal = cbind.data.frame(df.real, type = "signal", regulation = "up")
upDfBc = cbind.data.frame(df.bc, type = "signal", regulation = "up")
upDfZscore = cbind.data.frame(df.zscore, type = "zscore",  regulation = "up")


### ============================================================================
### Compute RNA-Map for Down-regualted exons
### ----------------------------------------------------------------------------
### 

# select upregualted exons and exon sets
exnDown = eventsReg[eventsReg$incDiff < 0]
mcols(exnDown)$meanInc = rowMeans(as.matrix(mcols(exnDown[,10:11])))
exnDownFlankUpstream = exonSet[names(exonSet) %in% names(exnDown)] %>% 
  unlist %>% subset(., pos == "upstream")
exnDownFlankDownstream = exonSet[names(exonSet) %in% names(exnDown)] %>% 
  unlist %>% subset(., pos == "downstream")
# sort and combine regualted exon regions
exnDown = sortSeqlevels(exnDown)
exnDown = sort(exnDown)
exnDownFlankUpstream = sortSeqlevels(exnDownFlankUpstream)
exnDownFlankUpstream = sort(exnDownFlankUpstream)
exnDownFlankDownstream = sortSeqlevels(exnDownFlankDownstream)
exnDownFlankDownstream = sort(exnDownFlankDownstream)
mcols(exnDownFlankUpstream) = mcols(exnDown)
mcols(exnDownFlankDownstream) = mcols(exnDown)


# iteratively sample background count frequency from PSI match background distribution
sampleBcCenter = sampleBackground(exn = exnDown, bc = exnNot)
sampleBcFlankUpstream = sampleBackground(exn = exnDownFlankUpstream, bc = exnNotFlankUpstream)
sampleBcFlankDownstream = sampleBackground(exn = exnDownFlankDownstream, bc = exnNotFlankDownstream)
# summarize the background coverage
df1 = data.frame(mean = rowMeans(sampleBcCenter$matr1),
                 sd = rowSds(sampleBcCenter$matr1),
                 position = "ss5")
df2 = data.frame(mean = rowMeans(sampleBcCenter$matr2),
                 sd = rowSds(sampleBcCenter$matr2),
                 position = "ss3")
df3 = data.frame(mean = rowMeans(sampleBcFlankUpstream$matr1),
                 sd = rowSds(sampleBcFlankUpstream$matr1),
                 position = "up-ss5")
df4 = data.frame(mean = rowMeans(sampleBcFlankDownstream$matr2),
                 sd = rowSds(sampleBcFlankDownstream$matr2),
                 position = "down-ss3")
df.bc = rbind(df1,df2,df3,df4)
df.bc$pos = -100:100

# compute coverage for upregulated exons
df1 = makeCounts(obj = exnDown, signal.p = clp.plus, signal.m = clp.minus,
                  range = 101, which = "ss5") 
df1 = cbind.data.frame(df1, calcPval(bc.matrix = sampleBcCenter$matr1,
                                     test.vector = df1$counts))
df2 = makeCounts(obj = exnDown, signal.p = clp.plus, signal.m = clp.minus,
                  range = 101, which = "ss3")
df2 = cbind.data.frame(df2, calcPval(bc.matrix = sampleBcCenter$matr2, 
                                     test.vector = df2$counts))
df3 = makeCounts(obj = exnDownFlankUpstream, signal.p = clp.plus, signal.m = clp.minus,
                  range = 101, which = "ss5") 
df3 = cbind.data.frame(df3, calcPval(bc.matrix = sampleBcFlankUpstream$matr1, 
                                     test.vector = df3$counts)) 
df3$position = "up-ss5"
df4 = makeCounts(obj = exnDownFlankDownstream, signal.p = clp.plus, signal.m = clp.minus,
                  range = 101, which = "ss3") 
df4 = cbind.data.frame(df4, calcPval(bc.matrix = sampleBcFlankDownstream$matr2, 
                                     test.vector = df4$counts)) 
df4$position = "down-ss3"
df.real = rbind(df1,df2,df3,df4)

# adjust zscores to a readable scale
df.real$zscore[(df.real$zscore) > 6] = 6
df.real$zscore[df.real$zscore < 0] = 0
df.zscore = subset(df.real, padj < 0.05)

# define plotting order
df.real$position = factor(df.real$position, levels = c("up-ss5", "ss3", "ss5", "down-ss3"))
df.bc$position = factor(df.bc$position, levels = c("up-ss5", "ss3", "ss5", "down-ss3"))
df.zscore$position = factor(df.zscore$position, levels = c("up-ss5", "ss3", "ss5", "down-ss3"))

# adjust computed results for plotting
downDfReal = cbind.data.frame(df.real, type = "signal", regulation = "down")
downDfBc = cbind.data.frame(df.bc, type = "signal", regulation = "down")
downDfZscore = cbind.data.frame(df.zscore, type = "zscore",  regulation = "down")

### ============================================================================
### Plot the final map
### ----------------------------------------------------------------------------
### 

p = ggplot() +
  geom_ribbon(data = downDfBc, aes(x = pos, ymin = mean - sd, ymax = mean + sd), alpha = .6, fill = "LightSteelBLue") +
  geom_line(data = downDfBc, aes(x = pos, y = mean), color = "LightSteelBLue", size = .7) +
  geom_line(data = downDfReal, aes(x = pos, y = counts), size = .7, color = "SteelBLue") +
  geom_ribbon(data = upDfBc, aes(x = pos, ymin = mean - sd, ymax = mean + sd), alpha = .6, fill = "#e2be9c") +
  geom_line(data = upDfBc, aes(x = pos, y = mean), color = "#e2be9c", size = .7) +
  geom_line(data = upDfReal, aes(x = pos, y = counts), size = .7, color = "Chocolate") +
  facet_wrap(~regulation+position, ncol = 4) +
  xlab("Position in alternatively spliced exon") +
  ylab("mean counts per nucleotide") +
  geom_point(data = upDfZscore, aes(x = pos, y = -.1, color = zscore),
             size = 3, shape = 73) +
  geom_point(data = downDfZscore, aes(x = pos, y = -.1, color = zscore),
             size = 3, shape = 73) +
  scale_color_gradient(low = "white", high = "#2E8B57") +
  theme_bw() +
  ggtitle("RNA-Maps") +
  geom_hline(yintercept = 0, color = "darkgrey")
