# Supplementary material for: The RNA-binding profile of the splicing factor SRSF6 in immortalized human pancreatic β-cells
Source: Life Sci Alliance. 2020 Dec 29;4(3):e202000825. doi: 10.26508/lsa.202000825 (PMC7772782; doi:10.26508/lsa.202000825)
Supplement: Supplementary file 14 [file LSA-2020-00825_Supplemental_Data_1.zip › README]

Supplementary script content

Description of the script files. The following script files contain the custom
code (1) to define reproducible binding sites from the SRSF6 iCLIP data
(BindingSiteDefinition.R), (2) to analyze the motif content around SRSF6
binding sites (MotifDefinition.R), (3) to filter the rMATS output for
significantly alternatively spliced exons (AsEventDefinition.R), (4) to count
crosslink events around regulated exons and draw the RNA splicing map
(RnaMap.R). Each script has an associated function script with the required
function definitions.
